# Supplementary material for: 2-(1,3-Benzoxazol-2-yl)guanidinium chloride
Source: Acta Crystallogr Sect E Struct Rep Online. 2011 Oct 29;67(Pt 11):o3133. doi: 10.1107/S1600536811044655 (PMC3247517; doi:10.1107/S1600536811044655)
Supplement: Supplementary file 2 [file e-67-o3133-Isup2.hkl]

# 
# h,k,l, Fc-squared, Fo-squared, sigma(Fo-squared) and status flag 
# 
data_I
_shelx_title '  P-1' 
_shelx_refln_list_code          4 
_shelx_F_calc_maximum       76.97 
_exptl_crystal_F_000       220.00 
_reflns_d_resolution_high  0.7697 
 
loop_ 
 _symmetry_equiv_pos_as_xyz 
 'x, y, z' 
 '-x, -y, -z' 
 
_cell_length_a     6.6691 
_cell_length_b     8.1518 
_cell_length_c     9.6297 
_cell_angle_alpha  65.062 
_cell_angle_beta   85.020 
_cell_angle_gamma  73.710 
 
_shelx_F_squared_multiplier     1.000 
 
loop_ 
 _refln_index_h 
 _refln_index_k 
 _refln_index_l 
 _refln_F_squared_calc 
 _refln_F_squared_meas 
 _refln_F_squared_sigma 
 _refln_observed_status 
   1   0   0      462.28      438.34     13.63 o 
   2   0   0      816.84      840.17     18.04 o 
   3   0   0      297.55      310.63      6.37 o 
   4   0   0      955.85     1020.63     20.68 o 
   5   0   0       22.66       18.15      0.82 o 
   6   0   0        0.14        1.65      0.52 o 
   7   0   0       55.74       50.07      3.66 o 
   8   0   0       47.52       45.44      4.54 o 
  -8   1   0        1.73        1.92      0.79 o 
  -7   1   0      109.63      102.56      5.06 o 
  -6   1   0      105.82      112.05      3.70 o 
  -5   1   0      205.72      203.05      4.85 o 
  -4   1   0       45.92       44.04      1.32 o 
  -3   1   0      220.01      198.84      6.19 o 
  -2   1   0     1365.74     1343.58     28.62 o 
  -1   1   0       71.07       94.00      2.06 o 
   1   1   0      633.70      598.80     19.73 o 
   2   1   0      359.51      356.14     11.59 o 
   3   1   0       42.96       41.82      1.32 o 
   4   1   0      200.55      172.97      4.48 o 
   5   1   0      361.84      362.43     10.21 o 
   6   1   0      771.70      766.42     26.45 o 
   7   1   0       70.90       61.94      2.57 o 
   8   1   0      144.45      142.39      6.83 o 
  -7   2   0        5.25        7.87      1.12 o 
  -6   2   0      172.74      180.04      6.63 o 
  -5   2   0      225.67      236.72      6.67 o 
  -4   2   0       96.56      107.04      2.53 o 
  -3   2   0      359.33      374.80      7.91 o 
  -2   2   0      412.39      416.78      8.63 o 
  -1   2   0     1191.88     1197.19     27.62 o 
   0   2   0      471.43      467.46     10.62 o 
   1   2   0      257.39      275.54      7.20 o 
   2   2   0      234.13      222.05      5.16 o 
   3   2   0      475.82      440.14     10.01 o 
   4   2   0      279.22      283.94      7.08 o 
   5   2   0       31.54       33.99      1.09 o 
   6   2   0       29.49       34.29      1.10 o 
   7   2   0      123.87      125.11      4.21 o 
   8   2   0       30.85       37.13      4.25 o 
  -7   3   0       32.10       32.62      2.18 o 
  -6   3   0       20.85       21.72      1.35 o 
  -5   3   0        3.88        4.01      0.80 o 
  -4   3   0       29.81       25.28      1.28 o 
  -3   3   0      490.97      499.78     11.10 o 
  -2   3   0      204.38      191.78      3.97 o 
  -1   3   0      125.89      133.31      3.23 o 
   0   3   0      491.52      482.71     10.99 o 
   1   3   0     1436.48     1413.90     32.02 o 
   2   3   0      334.78      330.85      6.81 o 
   3   3   0       29.56       41.87      1.13 o 
   4   3   0      778.46      784.65     20.24 o 
   5   3   0     1025.57     1051.96     26.09 o 
   6   3   0        3.57        4.52      0.37 o 
   7   3   0       11.02        9.15      1.18 o 
   8   3   0       14.76       14.66      2.27 o 
  -6   4   0       68.92       68.34      4.27 o 
  -5   4   0       38.64       41.24      2.51 o 
  -4   4   0      464.71      488.00     15.78 o 
  -3   4   0       33.80       34.16      1.39 o 
  -2   4   0      360.92      357.17     11.57 o 
  -1   4   0        4.66        7.20      0.62 o 
   0   4   0      347.25      344.30      7.70 o 
   1   4   0        4.88        3.29      0.62 o 
   2   4   0      535.06      529.42     12.95 o 
   3   4   0      804.84      865.38     18.10 o 
   4   4   0      296.00      280.80      6.57 o 
   5   4   0       30.45       30.21      1.05 o 
   6   4   0      662.77      660.41     19.16 o 
   7   4   0       40.89       36.49      2.20 o 
   8   4   0      122.81      133.16     14.50 o 
  -5   5   0      373.33      365.93     13.84 o 
  -4   5   0       53.36       54.71      2.71 o 
  -3   5   0       43.69       44.34      2.93 o 
  -2   5   0        3.79        2.23      0.67 o 
  -1   5   0      164.03      159.68      4.09 o 
   0   5   0      455.26      437.17     11.46 o 
   1   5   0       22.29       22.65      1.26 o 
   2   5   0      374.23      387.71     10.71 o 
   3   5   0       97.20       96.35      3.14 o 
   4   5   0      124.74      121.07      3.09 o 
   5   5   0      325.44      319.55      7.99 o 
   6   5   0       42.95       44.78      1.67 o 
   7   5   0        0.19        0.21      0.51 o 
   8   5   0       56.14       52.97      7.33 o 
  -5   6   0        7.18        6.60      1.24 o 
  -4   6   0      190.54      208.05      9.53 o 
  -3   6   0      118.58      119.04      5.20 o 
  -2   6   0        9.25       10.96      1.62 o 
  -1   6   0        7.65        6.76      1.08 o 
   0   6   0      243.79      245.58      8.26 o 
   1   6   0      254.80      229.99      8.33 o 
   2   6   0        0.52        0.46      0.76 o 
   3   6   0      291.72      308.45      9.06 o 
   4   6   0       38.88       36.49      2.11 o 
   5   6   0       58.31       59.29      2.01 o 
   6   6   0       43.64       37.82      4.70 o 
   7   6   0       16.17       10.74      1.33 o 
  -3   7   0      104.79      105.52      5.64 o 
  -2   7   0       96.53      106.37      5.66 o 
  -1   7   0      130.18      140.41      8.40 o 
   0   7   0        4.07        2.72      1.59 o 
   1   7   0       87.51       98.65      4.58 o 
   2   7   0       61.74       62.98      4.20 o 
   3   7   0       69.14       74.32      3.99 o 
   4   7   0        9.83        9.54      1.66 o 
   5   7   0        8.32       10.40      1.25 o 
   6   7   0       46.76       43.62      2.41 o 
   7   7   0      115.35      116.34      8.02 o 
  -2   8   0        2.90        5.46      1.89 o 
  -1   8   0        0.16        1.01      1.65 o 
   0   8   0      118.72      128.09      6.64 o 
   1   8   0       85.02       83.21      4.78 o 
   2   8   0      166.64      180.75      9.59 o 
   4   8   0      350.29      379.60     20.68 o 
   5   8   0       83.11       81.94      6.91 o 
   6   8   0      104.64      119.31     11.81 o 
   0   9   0        8.04       10.95      1.88 o 
   1   9   0      177.98      187.10     10.49 o 
   2   9   0       12.05        9.86      1.57 o 
   3   9   0       12.00       12.86      2.17 o 
   4   9   0       15.88       12.22      2.08 o 
   5   9   0       32.53       26.17      3.48 o 
  -3  -9   1      166.41      172.40      9.98 o 
  -2  -9   1       25.78       29.37      2.31 o 
  -1  -9   1       11.81       11.65      2.02 o 
  -6  -8   1       18.46       12.77      2.82 o 
  -5  -8   1       56.96       65.80      4.92 o 
  -4  -8   1       40.20       42.53      7.88 o 
  -3  -8   1        0.25        0.63      1.63 o 
  -2  -8   1       61.71       70.34      5.01 o 
  -1  -8   1       32.68       33.72      2.53 o 
   0  -8   1       10.36       13.81      2.30 o 
   1  -8   1       21.45       24.03      2.35 o 
   2  -8   1        2.95        6.30      1.78 o 
  -6  -7   1       11.34        8.90      2.04 o 
  -5  -7   1      103.12      103.82      8.28 o 
  -4  -7   1        4.56        4.22      1.14 o 
  -3  -7   1      181.35      183.95      8.52 o 
  -2  -7   1       26.16       23.26      1.66 o 
  -1  -7   1      137.85      130.83      5.73 o 
   0  -7   1        0.32       -0.11      1.61 o 
   1  -7   1      314.53      300.56     15.42 o 
   2  -7   1      117.18      110.60      6.77 o 
   3  -7   1       24.38       24.64      2.12 o 
  -7  -6   1       29.50       30.81      2.29 o 
  -6  -6   1      123.42      122.65      6.01 o 
  -5  -6   1        2.90        0.27      1.58 o 
  -4  -6   1      158.67      171.62      6.83 o 
  -3  -6   1        5.35        6.27      0.70 o 
  -2  -6   1       66.07       70.83      2.71 o 
  -1  -6   1        3.13        2.73      0.99 o 
   0  -6   1        9.39       12.10      1.77 o 
   1  -6   1       25.65       22.65      1.74 o 
   2  -6   1      116.10      124.27      4.89 o 
   3  -6   1       24.68       23.78      1.68 o 
   4  -6   1       30.23       29.71      2.55 o 
  -8  -5   1      258.90      302.54     16.30 o 
  -7  -5   1       66.52       59.80      3.58 o 
  -6  -5   1        3.01        3.88      0.75 o 
  -5  -5   1      262.59      265.22      7.84 o 
  -4  -5   1      140.97      141.06      3.64 o 
  -3  -5   1        0.00        1.37      0.79 o 
  -2  -5   1       28.23       34.67      1.73 o 
  -1  -5   1        2.06        3.99      0.52 o 
   0  -5   1      445.34      409.40      9.94 o 
   1  -5   1       47.52       47.29      2.12 o 
   2  -5   1      176.85      181.95      6.39 o 
   3  -5   1        0.09        0.20      0.79 o 
   4  -5   1        6.02        6.09      1.06 o 
   5  -5   1       37.16       35.34      1.98 o 
  -8  -4   1       15.30       23.95      2.82 o 
  -7  -4   1       38.95       40.43      2.17 o 
  -6  -4   1      153.37      152.92      4.23 o 
  -5  -4   1       15.30       17.12      0.74 o 
  -4  -4   1        4.61        4.55      0.33 o 
  -3  -4   1      428.67      440.15      9.06 o 
  -2  -4   1      842.90      847.89     42.08 o 
  -1  -4   1      169.57      167.63      4.48 o 
   0  -4   1       25.65       22.14      0.92 o 
   1  -4   1      125.84      122.33      4.29 o 
   2  -4   1       34.05       29.62      1.23 o 
   3  -4   1        0.34        0.96      0.61 o 
   4  -4   1       37.49       29.71      1.56 o 
   5  -4   1        3.57        3.49      1.35 o 
   6  -4   1      154.18      156.38      7.25 o 
  -8  -3   1        0.01        1.28      0.73 o 
  -7  -3   1       41.61       40.83      3.02 o 
  -6  -3   1       16.36       12.65      1.45 o 
  -5  -3   1        4.83        3.88      0.27 o 
  -4  -3   1       21.62       24.52      0.79 o 
  -3  -3   1        2.31        0.96      0.37 o 
  -2  -3   1      101.56      108.43      2.58 o 
  -1  -3   1      253.75      231.61      6.41 o 
   0  -3   1        0.95        0.67      0.51 o 
   1  -3   1      244.99      245.34      5.80 o 
   2  -3   1       39.44       37.04      1.65 o 
   3  -3   1      700.49      729.24     16.15 o 
   4  -3   1       15.16       13.79      1.00 o 
   5  -3   1      109.98      109.02      4.33 o 
   6  -3   1       29.60       35.42      1.84 o 
   7  -3   1      123.01      111.40     10.40 o 
  -8  -2   1      129.19      130.85      6.55 o 
  -7  -2   1        0.25        2.61      0.95 o 
  -6  -2   1      558.13      567.52     23.39 o 
  -5  -2   1        0.23        0.18      0.78 o 
  -4  -2   1      299.39      299.39      7.84 o 
  -3  -2   1      604.53      598.85     15.59 o 
  -2  -2   1      457.74      438.33      9.17 o 
  -1  -2   1        3.21        2.28      0.32 o 
   0  -2   1      251.16      254.45      6.41 o 
   1  -2   1      924.11      927.06     24.76 o 
   2  -2   1        4.79        6.98      0.62 o 
   3  -2   1       65.04       73.91      2.02 o 
   4  -2   1        4.16        3.64      0.61 o 
   5  -2   1       57.26       55.02      2.29 o 
   6  -2   1       72.08       70.56      2.99 o 
   7  -2   1       48.79       44.49      2.69 o 
  -8  -1   1      100.55      101.27      5.91 o 
  -7  -1   1       55.59       51.54      6.61 o 
  -6  -1   1        0.56        2.25      0.33 o 
  -5  -1   1      171.09      171.80      4.46 o 
  -4  -1   1      435.78      430.41     11.00 o 
  -3  -1   1      430.88      450.71     13.23 o 
  -2  -1   1     1696.75     1753.66    104.10 o 
  -1  -1   1      792.48      763.74     15.84 o 
   0  -1   1      194.20      184.29      3.62 o 
   1  -1   1     5924.55     5991.37    195.47 o 
   2  -1   1      727.18      712.70     14.10 o 
   3  -1   1       62.90       62.58      2.07 o 
   4  -1   1        8.51        4.81      0.60 o 
   5  -1   1       40.91       41.84      1.44 o 
   6  -1   1       86.77       84.69      4.03 o 
   7  -1   1       51.62       58.71      2.60 o 
  -8   0   1        2.35        1.40      1.18 o 
  -7   0   1       70.11       80.11      4.35 o 
  -6   0   1       46.07       49.62      1.95 o 
  -5   0   1      181.54      191.67      5.51 o 
  -4   0   1       12.33        9.68      0.42 o 
  -3   0   1      225.86      232.04      5.62 o 
  -2   0   1      560.63      545.67     15.17 o 
   1   0   1      640.86      605.53     13.65 o 
   2   0   1      988.93     1037.35     21.99 o 
   3   0   1      103.81      126.56      2.79 o 
   4   0   1      424.42      429.18      8.87 o 
   5   0   1      228.39      223.96      5.42 o 
   6   0   1        0.07       -0.15      0.33 o 
   7   0   1      164.79      159.92      6.66 o 
   8   0   1       74.91       64.68      4.92 o 
  -8   1   1        7.43        3.88      1.75 o 
  -7   1   1       77.53       77.00      3.68 o 
  -6   1   1       53.37       42.33      1.43 o 
  -5   1   1       47.45       48.40      1.54 o 
  -4   1   1       29.86       34.50      0.97 o 
  -3   1   1       65.17       94.07      2.16 o 
  -2   1   1       88.11       89.35      2.12 o 
  -1   1   1     1029.95     1050.13     21.77 o 
   1   1   1       25.40       14.34      0.79 o 
   2   1   1      544.88      508.37     12.58 o 
   3   1   1      997.67      974.85     22.12 o 
   4   1   1      120.39      128.77      3.28 o 
   5   1   1       81.84       86.68      2.37 o 
   6   1   1      498.98      497.98     13.68 o 
   7   1   1        6.32        7.12      1.11 o 
   8   1   1       50.61       42.28      2.84 o 
  -7   2   1       82.37       85.66      6.59 o 
  -6   2   1      109.97      116.68      4.60 o 
  -5   2   1      109.86      114.05      3.57 o 
  -4   2   1       80.59       77.59      2.12 o 
  -3   2   1      922.27      953.79     18.62 o 
  -2   2   1      493.05      512.36     11.18 o 
  -1   2   1      151.16      157.82      5.38 o 
   0   2   1       21.43       25.77      0.83 o 
   1   2   1      244.70      253.48      6.90 o 
   2   2   1      752.73      712.71     15.95 o 
   3   2   1        3.28        1.57      0.29 o 
   4   2   1       25.26       22.55      1.37 o 
   5   2   1        2.33        4.24      0.52 o 
   6   2   1      149.17      146.58      4.20 o 
   7   2   1       67.32       69.87      2.67 o 
   8   2   1        0.54        0.75      0.70 o 
  -7   3   1        1.83        5.99      1.33 o 
  -6   3   1      274.45      278.86      9.79 o 
  -5   3   1        0.41        0.27      0.46 o 
  -4   3   1      133.17      128.31      3.40 o 
  -3   3   1       53.77       56.97      1.45 o 
  -2   3   1       71.06       65.58      1.56 o 
  -1   3   1       34.24       28.35      0.91 o 
   0   3   1      123.77      119.83      2.69 o 
   1   3   1      178.49      183.60      4.68 o 
   2   3   1     1836.79     1860.86     44.30 o 
   3   3   1      249.72      242.45      5.29 o 
   4   3   1      196.25      210.30      5.15 o 
   5   3   1        1.28        3.17      0.41 o 
   6   3   1      249.47      250.98      7.09 o 
   7   3   1        1.15        2.15      0.47 o 
   8   3   1        0.86       -0.24      0.99 o 
  -6   4   1        5.47        4.86      1.54 o 
  -5   4   1       16.91       14.07      1.18 o 
  -4   4   1        5.39        4.84      0.81 o 
  -3   4   1       34.73       33.14      1.30 o 
  -2   4   1      235.47      248.23      5.71 o 
  -1   4   1      123.79      142.99      3.11 o 
   0   4   1      829.56      784.17     19.05 o 
   1   4   1      155.78      155.71      5.49 o 
   2   4   1       23.18       40.50      1.53 o 
   3   4   1       50.70       50.80      1.57 o 
   4   4   1      173.68      176.43      4.37 o 
   5   4   1      125.83      124.72      3.34 o 
   6   4   1       16.15       17.84      0.82 o 
   7   4   1       32.76       33.04      2.85 o 
   8   4   1      297.67      339.18     27.46 o 
  -6   5   1        6.42        3.33      1.46 o 
  -5   5   1       90.63      105.33      4.31 o 
  -4   5   1       24.64       22.88      1.82 o 
  -3   5   1       10.26        7.09      0.88 o 
  -2   5   1       86.12       91.89      3.47 o 
  -1   5   1      112.68      105.90      2.85 o 
   0   5   1        0.19        1.14      0.58 o 
   1   5   1        4.90        9.78      0.65 o 
   2   5   1       11.15       11.01      0.71 o 
   3   5   1       25.64       23.03      1.34 o 
   4   5   1       79.45       68.64      2.10 o 
   5   5   1        5.98        3.56      0.44 o 
   6   5   1      135.27      134.65      4.22 o 
   7   5   1       76.24       74.45      4.23 o 
   8   5   1       70.00       72.20      8.52 o 
  -5   6   1      141.74      141.76      5.63 o 
  -4   6   1        0.07        1.84      1.78 o 
  -3   6   1       39.31       38.40      2.25 o 
  -2   6   1      306.92      312.93     10.54 o 
  -1   6   1      472.47      487.01     16.10 o 
   0   6   1       44.95       47.56      1.66 o 
   1   6   1      235.75      236.39      5.77 o 
   2   6   1        3.32        4.22      0.56 o 
   3   6   1      250.66      257.96      7.68 o 
   4   6   1        1.25        1.19      0.44 o 
   5   6   1      179.55      190.70      5.61 o 
   6   6   1        7.06        3.87      0.74 o 
   7   6   1       79.62       98.38      4.77 o 
   8   6   1       13.39       19.46      4.34 o 
  -4   7   1       31.07       37.07      2.64 o 
  -3   7   1      251.83      253.69     11.13 o 
  -2   7   1       20.51       20.36      2.23 o 
  -1   7   1       35.89       34.71      2.99 o 
   0   7   1       45.19       41.54      2.61 o 
   1   7   1       15.07       17.36      2.84 o 
   2   7   1      231.46      226.51      8.81 o 
   3   7   1        4.01        1.00      0.85 o 
   4   7   1       89.94       95.22      3.45 o 
   5   7   1       35.20       39.11      1.89 o 
   6   7   1       98.54       98.05      5.32 o 
   7   7   1        0.81        1.26      0.69 o 
  -3   8   1      173.54      164.00      9.27 o 
  -2   8   1       11.84        9.01      1.80 o 
  -1   8   1       36.06       34.46      2.67 o 
   0   8   1       19.59       18.53      2.19 o 
   1   8   1        4.06        5.32      1.48 o 
   2   8   1       16.82       19.66      1.95 o 
   3   8   1      194.37      196.77      8.64 o 
   4   8   1       85.41       85.63      4.54 o 
   5   8   1       60.41       56.12      4.10 o 
   6   8   1       30.87       33.59      3.68 o 
  -1   9   1       34.39       27.69      3.69 o 
   0   9   1       66.16       69.25      6.13 o 
   1   9   1        9.61       10.18      2.52 o 
   2   9   1       11.83       16.32      2.94 o 
   3   9   1      170.43      182.60      9.49 o 
   4   9   1       53.23       50.60      3.20 o 
   5   9   1       40.55       36.82      3.54 o 
  -5  -8   2        4.43        4.37      1.23 o 
  -4  -8   2       21.54       19.32      3.17 o 
  -3  -8   2       35.68       34.52      3.26 o 
  -2  -8   2        6.30        5.73      1.13 o 
  -1  -8   2       35.59       28.55      2.87 o 
   0  -8   2        0.56        0.02      1.37 o 
   1  -8   2       63.25       63.37      6.25 o 
  -6  -7   2       49.16       50.74      5.39 o 
  -5  -7   2       10.01        6.62      1.48 o 
  -4  -7   2        3.47        4.28      0.79 o 
  -3  -7   2       84.27       87.44      5.74 o 
  -2  -7   2        0.91        0.01      1.54 o 
  -1  -7   2       79.59       80.86      4.08 o 
   0  -7   2       46.70       46.76      3.80 o 
   1  -7   2        6.20       10.72      1.70 o 
   2  -7   2       13.18       11.87      1.86 o 
   3  -7   2       29.93       28.05      3.28 o 
  -7  -6   2       17.02       15.63      2.50 o 
  -6  -6   2       15.86       18.30      1.79 o 
  -5  -6   2      149.40      143.37      6.86 o 
  -4  -6   2       23.79       24.78      1.21 o 
  -3  -6   2       15.12       10.66      1.03 o 
  -2  -6   2      206.78      195.45      6.14 o 
  -1  -6   2       28.40       26.00      1.89 o 
   0  -6   2      210.20      205.08     13.35 o 
   1  -6   2       22.98       22.87      2.25 o 
   2  -6   2        0.12       -0.80      1.02 o 
   3  -6   2        3.48        4.50      1.42 o 
   4  -6   2       31.22       25.34      2.58 o 
  -7  -5   2       22.55       25.34      1.91 o 
  -6  -5   2      273.74      262.61     10.24 o 
  -5  -5   2       59.22       60.28      1.97 o 
  -4  -5   2      162.91      160.33      4.47 o 
  -3  -5   2      331.12      337.81      8.68 o 
  -2  -5   2      140.60      138.35      5.64 o 
  -1  -5   2       31.54       30.04      1.38 o 
   0  -5   2       83.05       78.11      2.87 o 
   1  -5   2        3.44        0.45      1.35 o 
   2  -5   2      127.81      125.31      4.21 o 
   3  -5   2        6.85        7.64      1.08 o 
   4  -5   2      220.36      217.07      8.52 o 
   5  -5   2       26.09       25.65      2.30 o 
  -8  -4   2        0.56        0.32      1.07 o 
  -7  -4   2       18.85       19.29      1.60 o 
  -6  -4   2        0.14        0.83      1.54 o 
  -5  -4   2      706.70      767.54     22.66 o 
  -4  -4   2      304.90      311.10      7.41 o 
  -3  -4   2        5.96        5.98      0.51 o 
  -2  -4   2       82.87       75.53      1.95 o 
  -1  -4   2      654.81      641.07     15.18 o 
   0  -4   2       77.14       73.36      1.94 o 
   1  -4   2       73.39       71.33      1.74 o 
   2  -4   2       57.87       55.74      2.14 o 
   3  -4   2      231.73      219.36      7.67 o 
   4  -4   2        0.49        3.33      1.04 o 
   5  -4   2       17.25       20.01      2.12 o 
   6  -4   2        3.89        5.54      1.13 o 
  -8  -3   2       39.13       41.80      2.39 o 
  -7  -3   2       64.17       77.95      3.15 o 
  -6  -3   2       22.20       27.58      2.17 o 
  -5  -3   2       52.15       58.02      3.17 o 
  -4  -3   2      198.76      194.01      5.16 o 
  -3  -3   2      206.98      190.37      4.60 o 
  -2  -3   2      215.77      206.64      4.25 o 
  -1  -3   2       77.90       75.08      1.93 o 
   0  -3   2       68.15       67.15      1.67 o 
   1  -3   2      371.30      373.64      7.10 o 
   2  -3   2       28.02       27.91      1.27 o 
   3  -3   2      255.73      272.50      7.58 o 
   4  -3   2       36.66       35.25      1.56 o 
   5  -3   2      138.41      143.01      4.60 o 
   6  -3   2       48.64       52.21      2.75 o 
  -8  -2   2      107.88       98.26      5.95 o 
  -7  -2   2       13.13       10.77      1.28 o 
  -6  -2   2      775.43      811.67     27.75 o 
  -5  -2   2      201.23      203.62      9.73 o 
  -4  -2   2      292.80      273.77      9.71 o 
  -3  -2   2        1.60        1.56      0.31 o 
  -2  -2   2      159.93      157.73      3.56 o 
  -1  -2   2       35.36       32.41      1.12 o 
   0  -2   2      250.71      270.18      5.94 o 
   1  -2   2       33.23       34.75      0.90 o 
   2  -2   2      288.23      265.44      5.17 o 
   3  -2   2       75.98       77.72      2.13 o 
   4  -2   2       67.56       69.97      2.54 o 
   5  -2   2      109.48      112.63      3.65 o 
   6  -2   2      111.45      111.47      4.33 o 
   7  -2   2       49.72       54.03      3.31 o 
  -8  -1   2       55.54       51.16      3.34 o 
  -7  -1   2       64.68       54.42      2.67 o 
  -6  -1   2        0.12        2.33      1.25 o 
  -5  -1   2       80.58       82.98      3.71 o 
  -4  -1   2      592.57      594.14     23.31 o 
  -3  -1   2       76.00       86.08      3.11 o 
  -2  -1   2      320.82      320.93      7.81 o 
  -1  -1   2      377.43      373.47      7.92 o 
   1  -1   2      123.35      135.99      3.69 o 
   2  -1   2      618.98      638.64     13.49 o 
   3  -1   2      298.01      307.52      6.51 o 
   4  -1   2      702.29      711.63     18.72 o 
   5  -1   2        0.26        0.92      0.67 o 
   6  -1   2        0.90        2.41      2.13 o 
   7  -1   2       29.62       30.65      2.41 o 
  -8   0   2        0.02       -1.25      1.25 o 
  -7   0   2      131.70      131.80      7.03 o 
  -6   0   2       46.31       57.76      4.41 o 
  -5   0   2      273.02      263.65     11.70 o 
  -4   0   2       10.58       10.38      1.83 o 
  -3   0   2      255.14      232.62     10.17 o 
  -2   0   2     1698.04     1734.53     52.16 o 
  -1   0   2       32.16       42.21      1.00 o 
   0   0   2      496.22      479.29      9.64 o 
   1   0   2     1005.52     1020.38     19.34 o 
   2   0   2      316.86      328.00      6.82 o 
   3   0   2      161.94      158.65      3.31 o 
   4   0   2       48.79       38.54      1.21 o 
   5   0   2      356.89      353.55      8.80 o 
   6   0   2      420.49      427.90     11.64 o 
   7   0   2      133.08      131.93      6.52 o 
   8   0   2      116.48      116.73      7.68 o 
  -7   1   2        8.91       12.78      1.10 o 
  -6   1   2      323.52      334.42      9.95 o 
  -5   1   2      199.16      208.97      5.95 o 
  -4   1   2      163.89      179.85      4.62 o 
  -3   1   2      284.28      301.11      6.93 o 
  -2   1   2     1092.61     1136.99     23.02 o 
  -1   1   2     1395.07     1339.08     27.08 o 
   0   1   2      599.71      581.01     13.86 o 
   1   1   2      373.66      378.48      7.99 o 
   2   1   2       65.66       62.33      1.52 o 
   3   1   2      381.39      347.00     12.33 o 
   4   1   2      178.57      178.57      4.35 o 
   5   1   2        6.46        6.35      0.45 o 
   6   1   2       26.40       28.18      1.27 o 
   7   1   2      105.90      113.41      4.46 o 
   8   1   2       10.90       11.39      1.09 o 
  -7   2   2       10.87       11.04      1.25 o 
  -6   2   2       46.26       47.57      1.98 o 
  -5   2   2       10.42        7.33      0.61 o 
  -4   2   2       91.67       84.81      3.24 o 
  -3   2   2      530.75      548.87     11.97 o 
  -2   2   2      307.95      301.73      5.66 o 
  -1   2   2      141.51      157.48      3.49 o 
   0   2   2     1084.37     1031.91     23.82 o 
   1   2   2     1467.23     1409.58     37.52 o 
   2   2   2      616.76      622.79     15.81 o 
   3   2   2      203.21      246.40      5.67 o 
   4   2   2      994.85     1028.11     23.48 o 
   5   2   2      810.08      848.67     20.52 o 
   6   2   2        7.91        8.26      0.68 o 
   7   2   2        1.55        1.44      0.62 o 
   8   2   2       31.62       33.33      2.42 o 
  -7   3   2        0.97        0.74      0.90 o 
  -6   3   2       64.72       63.86      2.92 o 
  -5   3   2       42.82       35.88      1.40 o 
  -4   3   2      665.01      687.31     15.44 o 
  -3   3   2       68.62       76.74      1.77 o 
  -2   3   2      617.51      613.53     18.50 o 
  -1   3   2       96.60      117.18      3.02 o 
   0   3   2     1066.79      931.51     24.64 o 
   1   3   2      283.68      287.93      7.30 o 
   2   3   2      914.42      932.03     23.24 o 
   3   3   2     1103.79     1200.49     32.82 o 
   4   3   2      313.17      285.45      6.60 o 
   5   3   2        2.16        2.51      0.55 o 
   6   3   2      896.02      868.37     24.18 o 
   7   3   2       48.68       42.66      2.03 o 
   8   3   2      158.90      156.34      9.56 o 
  -6   4   2        9.23        6.99      1.23 o 
  -5   4   2      595.19      594.14     18.50 o 
  -4   4   2       49.97       47.61      1.54 o 
  -3   4   2      137.93      132.99      3.24 o 
  -2   4   2       13.72       18.85      0.92 o 
  -1   4   2      554.30      548.46     12.71 o 
   0   4   2      705.70      669.00     19.46 o 
   1   4   2        7.14        3.74      0.59 o 
   2   4   2      517.83      522.93     12.00 o 
   3   4   2      224.37      216.63      5.68 o 
   4   4   2      251.38      246.94      6.85 o 
   5   4   2      457.66      444.04     10.54 o 
   6   4   2       63.42       67.29      3.35 o 
   7   4   2       34.35       26.47      3.02 o 
   8   4   2       57.34       52.25      4.90 o 
  -6   5   2        0.35        2.50      1.24 o 
  -5   5   2       13.78       13.33      1.48 o 
  -4   5   2      473.93      504.02     14.37 o 
  -3   5   2      249.07      262.23      6.91 o 
  -2   5   2        0.70        0.55      0.52 o 
  -1   5   2        0.07        1.09      0.41 o 
   0   5   2      897.59      966.58     23.03 o 
   1   5   2      459.99      436.54     13.57 o 
   2   5   2       17.04       19.03      1.31 o 
   3   5   2      598.95      623.52     15.48 o 
   4   5   2      140.98      146.08      3.80 o 
   5   5   2      133.99      136.16      4.36 o 
   6   5   2       17.56       15.20      1.24 o 
   7   5   2       41.92       40.29      3.15 o 
   8   5   2        1.43       -1.45      1.92 o 
  -5   6   2       14.32       10.07      1.40 o 
  -4   6   2       75.32       75.64      4.48 o 
  -3   6   2      100.87      104.81      4.12 o 
  -2   6   2      439.22      450.32     14.02 o 
  -1   6   2      180.14      175.22      5.37 o 
   0   6   2       36.15       38.85      2.75 o 
   1   6   2      122.41      114.05      3.42 o 
   2   6   2      204.00      199.25      7.97 o 
   3   6   2       68.66       68.17      2.42 o 
   4   6   2        1.20        2.92      0.49 o 
   5   6   2        6.09        7.40      0.84 o 
   6   6   2      144.34      128.56      7.50 o 
   7   6   2      116.78      122.58      7.19 o 
   8   6   2        2.47        1.78      0.81 o 
  -4   7   2        0.51        2.73      1.28 o 
  -3   7   2       20.24       25.09      2.07 o 
  -2   7   2       15.78       12.33      1.26 o 
  -1   7   2        6.11        6.14      1.19 o 
   0   7   2      205.53      205.51      7.04 o 
   1   7   2      107.58      103.59      5.21 o 
   2   7   2      348.58      370.06     12.31 o 
   3   7   2        4.94        5.47      0.70 o 
   4   7   2      816.48      809.90     26.89 o 
   5   7   2       78.28       69.54      2.71 o 
   6   7   2      209.87      204.48      8.76 o 
   7   7   2       15.88       17.03      1.52 o 
  -3   8   2      150.24      142.10      7.85 o 
  -2   8   2      148.60      139.17     11.02 o 
  -1   8   2        8.48        4.73      2.35 o 
   0   8   2       11.79       14.45      1.51 o 
   1   8   2      475.93      538.47     19.44 o 
   2   8   2       62.25       62.25      3.61 o 
   3   8   2       11.92       10.58      1.41 o 
   4   8   2       45.55       38.91      2.17 o 
   5   8   2      125.84      123.20     12.41 o 
   6   8   2       27.69       22.55      2.58 o 
   7   8   2        1.58        2.85      1.43 o 
  -1   9   2      226.51      263.96     15.18 o 
   0   9   2       90.39       88.34      4.96 o 
   1   9   2      130.89      126.59     11.56 o 
   2   9   2       65.09       62.19      3.95 o 
   3   9   2      251.14      285.64     15.45 o 
   4   9   2        0.01        0.98      0.99 o 
   5   9   2       24.43       23.85      2.59 o 
   6   9   2        0.11        2.23      1.29 o 
   1  10   2        0.10        0.53      1.41 o 
   2  10   2        7.79        7.17      1.55 o 
   3  10   2       45.55       40.11      4.14 o 
   4  10   2       13.46       14.08      2.82 o 
  -3  -8   3       85.69       77.29      9.00 o 
  -2  -8   3       31.40       29.27      3.64 o 
  -1  -8   3       61.30       51.08      7.42 o 
  -5  -7   3        0.60       -1.04      1.12 o 
  -4  -7   3      150.53      156.02     13.23 o 
  -3  -7   3        0.77        1.98      1.81 o 
  -2  -7   3       66.68       66.58      3.87 o 
  -1  -7   3        8.22        5.38      1.34 o 
   0  -7   3       19.51       21.04      2.53 o 
   1  -7   3        1.13        1.65      0.94 o 
   2  -7   3       78.63       64.00      4.59 o 
  -6  -6   3        0.14        0.13      1.94 o 
  -5  -6   3      242.71      230.97     12.15 o 
  -4  -6   3       67.95       64.17      4.84 o 
  -3  -6   3       12.19       14.89      1.14 o 
  -2  -6   3       19.58       15.87      1.04 o 
  -1  -6   3        6.79        4.47      0.88 o 
   0  -6   3      163.68      181.28      7.86 o 
   1  -6   3       19.83       16.08      1.82 o 
   2  -6   3       90.93       88.59      5.36 o 
   3  -6   3        5.44        4.33      1.35 o 
  -7  -5   3       60.32       60.22      3.65 o 
  -6  -5   3       57.53       57.20      4.51 o 
  -5  -5   3       23.26       25.83      2.55 o 
  -4  -5   3       28.20       29.72      1.31 o 
  -3  -5   3      346.49      356.98     12.35 o 
  -2  -5   3      239.92      229.76      9.13 o 
  -1  -5   3      108.72      106.12      3.66 o 
   0  -5   3        0.57        1.40      0.57 o 
   1  -5   3      103.57      110.26      5.03 o 
   2  -5   3        9.60       11.68      1.33 o 
   3  -5   3       16.85       17.44      1.66 o 
   4  -5   3        6.10        4.03      1.22 o 
  -7  -4   3       15.44       15.31      1.99 o 
  -6  -4   3        4.77        3.55      1.07 o 
  -5  -4   3       15.28       12.35      0.59 o 
  -4  -4   3        9.45       10.59      0.52 o 
  -3  -4   3        2.44        1.93      0.40 o 
  -2  -4   3        0.09        0.34      0.38 o 
  -1  -4   3      133.31      134.73      3.37 o 
   0  -4   3       10.52        8.71      0.76 o 
   1  -4   3      194.00      182.27      6.31 o 
   2  -4   3        3.76        3.85      1.08 o 
   3  -4   3      347.47      372.59     12.15 o 
   4  -4   3        0.52        0.89      1.01 o 
   5  -4   3       74.23       66.33      3.66 o 
  -8  -3   3      163.47      171.62      8.86 o 
  -7  -3   3        7.47        4.83      1.12 o 
  -6  -3   3      407.61      428.20     15.05 o 
  -5  -3   3       40.95       39.84      2.97 o 
  -4  -3   3      306.18      301.35      7.43 o 
  -3  -3   3      168.32      174.13      4.16 o 
  -2  -3   3      182.06      185.29      4.21 o 
  -1  -3   3        0.08        0.26      0.44 o 
   0  -3   3      223.18      230.46      5.72 o 
   1  -3   3      449.53      449.55     10.14 o 
   2  -3   3        7.28        5.56      0.51 o 
   3  -3   3       30.31       30.23      2.09 o 
   4  -3   3       36.36       39.41      3.40 o 
   5  -3   3       31.46       34.49      3.11 o 
   6  -3   3       65.16       64.23      3.36 o 
  -8  -2   3       84.07       72.96      7.78 o 
  -7  -2   3        1.01        2.20      0.98 o 
  -6  -2   3        0.18        1.09      1.44 o 
  -5  -2   3       53.83       62.66      4.13 o 
  -4  -2   3      219.54      221.54      8.10 o 
  -3  -2   3      430.70      459.52     11.05 o 
  -2  -2   3      966.25      978.04     20.47 o 
  -1  -2   3      282.80      305.73      6.71 o 
   0  -2   3       93.86       77.54      1.79 o 
   1  -2   3     3450.75     3631.94     66.69 o 
   2  -2   3      454.96      463.33      9.28 o 
   3  -2   3        0.96        0.37      0.60 o 
   4  -2   3        3.47        3.11      1.08 o 
   5  -2   3        0.00        0.99      0.72 o 
   6  -2   3       75.78       74.69      3.20 o 
   7  -2   3       28.51       28.70      2.43 o 
  -8  -1   3       28.47       37.62      2.52 o 
  -7  -1   3       71.97       81.78      3.17 o 
  -6  -1   3        4.93        1.82      0.77 o 
  -5  -1   3      265.65      296.58      8.53 o 
  -4  -1   3        8.49       12.65      1.19 o 
  -3  -1   3      251.64      245.63      5.48 o 
  -2  -1   3      134.44      133.60      2.95 o 
  -1  -1   3        9.27       10.99      0.78 o 
   0  -1   3      180.06      151.38      3.36 o 
   1  -1   3       97.80      106.58      2.42 o 
   2  -1   3      152.95      158.99      4.09 o 
   3  -1   3        0.88        1.47      0.38 o 
   4  -1   3      204.69      197.68      5.36 o 
   5  -1   3      175.05      184.03      4.85 o 
   6  -1   3        0.96        0.64      0.76 o 
   7  -1   3      205.15      201.69      9.95 o 
  -8   0   3       42.74       44.84      3.57 o 
  -7   0   3       69.61       66.94      4.41 o 
  -6   0   3       22.32       14.49      2.12 o 
  -5   0   3       11.73       13.24      1.34 o 
  -4   0   3      139.43      144.35      6.09 o 
  -3   0   3       12.60       30.79      1.58 o 
  -2   0   3      123.55      134.08      3.17 o 
  -1   0   3      348.93      343.68      7.27 o 
   0   0   3      121.78      102.70      2.12 o 
   1   0   3        0.12       -0.29      0.33 o 
   2   0   3      163.42      156.15      3.15 o 
   3   0   3      677.96      648.62     15.90 o 
   4   0   3       11.08       12.61      0.65 o 
   5   0   3      192.88      196.28      5.41 o 
   6   0   3      284.67      281.79     10.94 o 
   7   0   3       21.99       21.11      2.02 o 
  -7   1   3       13.52       14.00      2.02 o 
  -6   1   3      189.72       93.03      5.37 o 
  -5   1   3       65.72       70.27      1.96 o 
  -4   1   3      130.94      132.56      3.71 o 
  -3   1   3      580.51      608.47     14.57 o 
  -2   1   3     1082.54     1103.24     22.16 o 
  -1   1   3       23.02       25.51      0.75 o 
   0   1   3      154.20      163.52      3.55 o 
   1   1   3       51.40       51.28      1.22 o 
   2   1   3     1018.92      983.73     19.50 o 
   3   1   3        9.58        8.41      0.50 o 
   4   1   3       15.57       14.71      0.69 o 
   5   1   3       22.22       23.75      0.96 o 
   6   1   3      307.07      305.02      8.72 o 
   7   1   3       71.79       77.51      3.37 o 
   8   1   3        2.30        2.55      0.78 o 
  -7   2   3        6.19        6.79      0.86 o 
  -6   2   3      309.70      297.48     11.65 o 
  -5   2   3       20.02       21.60      0.84 o 
  -4   2   3      278.06      265.03      5.76 o 
  -3   2   3      270.13      267.92      5.26 o 
  -2   2   3       93.76       78.08      1.48 o 
  -1   2   3       50.77       59.74      1.27 o 
   0   2   3      177.02      174.76      4.46 o 
   1   2   3       36.61       45.71      1.48 o 
   2   2   3     1526.81     1550.51     37.73 o 
   3   2   3       12.65        9.71      0.62 o 
   4   2   3      538.38      561.14     12.10 o 
   5   2   3        4.07        4.95      0.62 o 
   6   2   3      249.50      258.15      8.55 o 
   7   2   3       28.31       27.15      1.86 o 
   8   2   3        4.87        5.77      1.47 o 
  -7   3   3       58.44       62.17      3.35 o 
  -6   3   3       12.66        9.19      1.19 o 
  -5   3   3        1.39        0.38      0.57 o 
  -4   3   3       98.35       93.25      2.44 o 
  -3   3   3      174.07      171.98      3.55 o 
  -2   3   3      181.05      190.12      3.85 o 
  -1   3   3      170.88      216.74      4.22 o 
   0   3   3      674.56      683.62     15.27 o 
   1   3   3      721.97      737.33     17.75 o 
   2   3   3        0.60        0.82      0.45 o 
   3   3   3      235.51      226.22      5.77 o 
   4   3   3      118.42      114.70      3.00 o 
   5   3   3        3.28        2.90      0.59 o 
   6   3   3       34.23       37.32      1.67 o 
   7   3   3        2.69        1.19      1.05 o 
   8   3   3      212.11      233.66     11.96 o 
  -6   4   3       13.34       17.87      2.35 o 
  -5   4   3      153.94      157.66      5.87 o 
  -4   4   3        6.41        8.58      0.86 o 
  -3   4   3        5.50        5.96      0.55 o 
  -2   4   3       10.13       11.12      0.60 o 
  -1   4   3      263.09      255.09      5.39 o 
   0   4   3        0.00        0.13      0.38 o 
   1   4   3       29.38       53.88      2.37 o 
   2   4   3       31.85       34.66      1.75 o 
   3   4   3       72.40       72.96      1.99 o 
   4   4   3        2.73        2.09      0.41 o 
   5   4   3        6.41        3.84      0.49 o 
   6   4   3       68.16       68.90      2.51 o 
   7   4   3      117.04       99.77      4.10 o 
   8   4   3       61.73       54.46      3.68 o 
  -6   5   3       43.76       40.63      3.30 o 
  -5   5   3       72.05       74.59      3.44 o 
  -4   5   3       16.37       20.14      1.08 o 
  -3   5   3       31.26       34.34      1.46 o 
  -2   5   3      577.60      605.68     13.51 o 
  -1   5   3      379.24      388.74      8.53 o 
   0   5   3      258.98      268.61      6.58 o 
   1   5   3      290.99      308.23      7.60 o 
   2   5   3       17.54       12.44      0.85 o 
   3   5   3      189.18      194.54      5.24 o 
   4   5   3       38.75       37.80      1.43 o 
   5   5   3      210.80      226.75      6.63 o 
   6   5   3        1.25       -0.14      0.66 o 
   7   5   3       55.33       74.26      5.14 o 
   8   5   3       54.32       63.48      4.95 o 
  -5   6   3        0.01        1.39      1.16 o 
  -4   6   3       38.89       43.29      2.58 o 
  -3   6   3      287.78      298.03     11.14 o 
  -2   6   3       50.90       47.33      1.89 o 
  -1   6   3       50.20       47.13      1.54 o 
   0   6   3      101.03      101.85      2.95 o 
   1   6   3        2.45        2.01      0.46 o 
   2   6   3      600.43      600.98     16.60 o 
   3   6   3       51.12       52.95      1.82 o 
   4   6   3      135.12      135.54      4.57 o 
   5   6   3        0.10        1.12      0.63 o 
   6   6   3      240.69      219.39      8.18 o 
   7   6   3        1.31        3.37      1.18 o 
   8   6   3       92.22       85.91      7.96 o 
  -4   7   3       15.33        9.56      2.08 o 
  -3   7   3      312.57      330.76     12.74 o 
  -2   7   3        2.98        1.91      1.10 o 
  -1   7   3      167.33      169.28      7.68 o 
   0   7   3       47.15       40.40      2.18 o 
   1   7   3        1.71        2.93      1.30 o 
   2   7   3        0.60       -0.12      0.57 o 
   3   7   3      129.24      131.26      4.76 o 
   4   7   3      167.90      154.81      4.59 o 
   5   7   3       71.10       47.98      3.13 o 
   6   7   3       28.53       25.94      1.95 o 
   7   7   3        1.18       -1.87      2.07 o 
  -3   8   3       11.20       12.42      1.80 o 
  -2   8   3       11.50       15.10      1.64 o 
  -1   8   3       56.90       53.01      4.48 o 
   0   8   3        8.55       13.09      1.61 o 
   1   8   3       17.40       13.26      1.54 o 
   2   8   3       51.29       51.99      2.88 o 
   3   8   3      197.86      206.98      7.48 o 
   4   8   3       20.31       13.02      1.45 o 
   5   8   3       95.11      103.68      4.80 o 
   6   8   3        3.38        5.65      0.84 o 
   7   8   3        6.45        5.77      2.12 o 
  -2   9   3        6.76        6.61      1.77 o 
  -1   9   3       67.68       80.72     10.02 o 
   0   9   3       15.93       13.82      1.63 o 
   1   9   3      406.88      415.47     18.12 o 
   2   9   3       64.99       70.32      3.76 o 
   3   9   3      149.43      156.21      7.75 o 
   4   9   3       64.27       63.22      4.28 o 
   5   9   3       58.41       51.36      3.95 o 
   6   9   3        0.32        1.33      1.54 o 
   1  10   3        9.85       11.34      1.94 o 
   2  10   3       36.92       33.76      2.73 o 
   3  10   3        1.70        1.15      1.05 o 
   4  10   3       26.77       29.85      3.11 o 
  -4  -7   4        0.02       -1.06      1.28 o 
  -3  -7   4        0.01       -0.13      1.17 o 
  -2  -7   4       86.77       85.12      5.84 o 
  -1  -7   4       17.82       16.54      1.91 o 
   0  -7   4       76.57       70.12      5.55 o 
   1  -7   4        0.11        0.32      1.05 o 
  -6  -6   4       59.85       50.20      6.46 o 
  -5  -6   4       55.36       65.34      5.06 o 
  -4  -6   4       60.02       51.88      3.28 o 
  -3  -6   4       98.19      105.21      5.93 o 
  -2  -6   4       14.79       13.05      1.20 o 
  -1  -6   4       52.94       46.38      3.65 o 
   0  -6   4       13.91       15.07      1.84 o 
   1  -6   4        8.67       10.85      2.26 o 
   2  -6   4       28.47       28.38      2.03 o 
  -6  -5   4        0.78        6.75      2.52 o 
  -5  -5   4      311.23      332.71     18.15 o 
  -4  -5   4       73.76       72.12      3.33 o 
  -3  -5   4       27.86       29.11      2.18 o 
  -2  -5   4       10.11        7.00      0.83 o 
  -1  -5   4      249.62      239.82      7.63 o 
   0  -5   4        1.46        1.94      0.63 o 
   1  -5   4       34.63       30.19      1.82 o 
   2  -5   4        3.85        4.85      1.73 o 
   3  -5   4       71.77       78.38      3.94 o 
   4  -5   4        6.06        3.06      1.27 o 
  -7  -4   4       10.04       11.10      1.31 o 
  -6  -4   4       11.40        9.11      2.31 o 
  -5  -4   4       57.66       53.98      2.18 o 
  -4  -4   4       93.61       94.22      3.55 o 
  -3  -4   4       37.10       36.67      2.62 o 
  -2  -4   4      151.75      142.47      4.08 o 
  -1  -4   4       25.17       27.09      1.93 o 
   0  -4   4        2.06        3.20      0.66 o 
   1  -4   4       64.75       57.07      2.45 o 
   2  -4   4        8.07        6.39      0.85 o 
   3  -4   4      127.56      130.95      4.78 o 
   4  -4   4       11.39        5.31      1.49 o 
   5  -4   4       47.79       41.47      3.54 o 
  -7  -3   4        0.35       -0.13      0.66 o 
  -6  -3   4      465.60      528.39     22.38 o 
  -5  -3   4       67.52       68.62      4.08 o 
  -4  -3   4      222.78      219.06      7.07 o 
  -3  -3   4       20.93       22.12      0.79 o 
  -2  -3   4       41.69       37.81      1.03 o 
  -1  -3   4       12.05       11.31      0.64 o 
   0  -3   4       40.69       40.57      1.68 o 
   1  -3   4        8.39        6.91      0.67 o 
   2  -3   4        9.45        6.75      1.10 o 
   3  -3   4        7.65        6.91      1.18 o 
   4  -3   4       52.55       57.34      4.55 o 
   5  -3   4       42.48       42.90      2.64 o 
   6  -3   4       69.95       80.73      4.33 o 
  -7  -2   4       44.38       34.00      3.59 o 
  -6  -2   4        0.06        2.03      0.75 o 
  -5  -2   4       92.75       91.47      4.45 o 
  -4  -2   4      168.71      165.56      3.97 o 
  -3  -2   4        0.10        0.37      0.25 o 
  -2  -2   4       56.52       54.64      1.44 o 
  -1  -2   4      182.19      183.14      4.91 o 
   0  -2   4     4242.90     4421.96     86.92 o 
   1  -2   4        4.34        4.77      0.49 o 
   2  -2   4      276.27      281.82      6.25 o 
   3  -2   4      173.05      177.56      4.58 o 
   4  -2   4      311.72      324.32      9.91 o 
   5  -2   4       14.59       20.27      1.68 o 
   6  -2   4        2.47        4.84      1.70 o 
  -7  -1   4       86.29       86.02      3.63 o 
  -6  -1   4        3.68        5.76      0.82 o 
  -5  -1   4      253.92      253.44      8.23 o 
  -4  -1   4        0.00       -0.07      0.79 o 
  -3  -1   4      133.33      117.96      2.91 o 
  -2  -1   4      614.59      598.40     12.37 o 
  -1  -1   4       15.73       14.49      0.60 o 
   0  -1   4      155.55      169.65      3.53 o 
   1  -1   4      465.06      466.48      8.54 o 
   2  -1   4      106.47      113.50      2.70 o 
   3  -1   4      174.82      169.73      3.61 o 
   4  -1   4        0.68        0.53      0.49 o 
   5  -1   4      223.65      219.89      6.40 o 
   6  -1   4      116.19      115.84      4.46 o 
   7  -1   4      138.82      139.66      6.51 o 
  -7   0   4        9.17        7.07      1.63 o 
  -6   0   4      333.36      355.58     12.39 o 
  -5   0   4       83.58       86.61      3.44 o 
  -4   0   4      170.59      179.50      6.31 o 
  -3   0   4       93.28      100.55      2.21 o 
  -2   0   4      903.60      923.91     18.03 o 
  -1   0   4      435.62      424.67      7.93 o 
   0   0   4      186.57      187.87      3.64 o 
   1   0   4      148.55      148.11      2.74 o 
   2   0   4        0.23       -0.13      0.33 o 
   3   0   4      110.95       99.37      2.11 o 
   4   0   4       34.30       36.58      1.37 o 
   5   0   4        0.07        0.64      0.65 o 
   6   0   4       15.92       13.22      1.16 o 
   7   0   4       38.48       40.05      2.11 o 
  -7   1   4        0.21       -0.86      0.86 o 
  -6   1   4       58.86       56.17      4.80 o 
  -5   1   4       81.88       72.78      4.60 o 
  -4   1   4       99.92       92.08      2.11 o 
  -3   1   4      190.56      195.57      4.25 o 
  -2   1   4      169.27      162.78      3.21 o 
  -1   1   4       36.09       38.69      0.96 o 
   0   1   4      649.86      606.56     11.92 o 
   1   1   4      446.84      452.74      8.71 o 
   2   1   4      459.50      452.00      9.04 o 
   3   1   4      246.29      257.88      5.88 o 
   4   1   4      617.65      621.72     13.22 o 
   5   1   4      314.04      318.80      8.01 o 
   6   1   4        7.90        6.17      0.74 o 
   7   1   4        1.05       -0.82      0.82 o 
  -7   2   4       15.38       17.06      1.60 o 
  -6   2   4       30.33       26.59      1.55 o 
  -5   2   4       27.99       21.45      0.82 o 
  -4   2   4      601.99      584.33     14.63 o 
  -3   2   4       50.00       58.90      1.28 o 
  -2   2   4      462.35      454.37      8.73 o 
  -1   2   4      218.84      247.95      5.39 o 
   0   2   4     1231.72     1145.81     44.91 o 
   1   2   4      628.46      614.62     12.88 o 
   2   2   4      502.62      480.77     11.34 o 
   3   2   4      538.31      607.14     14.00 o 
   4   2   4      151.69      142.87      3.27 o 
   5   2   4        5.54        4.52      0.93 o 
   6   2   4      683.77      676.35     17.11 o 
   7   2   4       38.54       40.55      2.26 o 
   8   2   4      131.27      125.79      6.85 o 
  -7   3   4       22.49       15.04      2.55 o 
  -6   3   4       22.44       18.99      1.17 o 
  -5   3   4      574.01      597.89     16.16 o 
  -4   3   4       18.02       18.28      0.88 o 
  -3   3   4      228.89      231.17      4.34 o 
  -2   3   4        8.22       10.79      0.47 o 
  -1   3   4      830.66      822.01     19.45 o 
   0   3   4      465.46      492.68     10.63 o 
   1   3   4        8.89        4.56      0.58 o 
   2   3   4      327.45      346.09      8.47 o 
   3   3   4      211.66      208.32      5.26 o 
   4   3   4      218.33      205.22      8.94 o 
   5   3   4      393.08      370.82     11.51 o 
   6   3   4       54.43       53.72      3.16 o 
   7   3   4       84.02       82.46      4.43 o 
   8   3   4       29.87       31.46      2.12 o 
  -6   4   4        2.71        3.13      1.06 o 
  -5   4   4       11.16       12.57      1.00 o 
  -4   4   4      722.47      733.00     20.77 o 
  -3   4   4      293.18      288.35      5.78 o 
  -2   4   4        6.81        8.14      0.54 o 
  -1   4   4       25.79       33.46      1.34 o 
   0   4   4     1681.19     1860.04     42.81 o 
   1   4   4      381.78      367.55     13.79 o 
   2   4   4       60.67       63.12      2.70 o 
   3   4   4      664.46      690.35     15.50 o 
   4   4   4      217.22      221.00      6.05 o 
   5   4   4      153.59      157.72      6.19 o 
   6   4   4        0.08       -0.19      0.61 o 
   7   4   4       64.16       56.93      4.50 o 
   8   4   4       11.65       11.55      1.66 o 
  -6   5   4      171.48      163.74     10.64 o 
  -5   5   4       14.30       11.17      1.60 o 
  -4   5   4      124.74      114.50      3.63 o 
  -3   5   4       59.95       60.84      2.17 o 
  -2   5   4     1024.58     1057.77     22.48 o 
  -1   5   4      146.95      155.18      3.38 o 
   0   5   4      116.82      104.59      3.84 o 
   1   5   4       85.80       80.24      2.07 o 
   2   5   4      305.84      303.55      8.32 o 
   3   5   4       14.76       12.22      0.77 o 
   4   5   4        0.70        2.06      0.60 o 
   5   5   4        0.57        4.47      1.68 o 
   6   5   4      201.16      197.20      6.42 o 
   7   5   4       57.26       65.02      3.13 o 
   8   5   4        5.95       11.98      1.78 o 
  -5   6   4       48.80       38.15      2.60 o 
  -4   6   4        1.70        5.44      0.76 o 
  -3   6   4       57.92       60.40      2.09 o 
  -2   6   4       59.97       50.99      1.78 o 
  -1   6   4       42.81       44.80      2.09 o 
   0   6   4      200.77      186.79      4.78 o 
   1   6   4       82.36       84.89      2.40 o 
   2   6   4      492.23      476.25     15.71 o 
   3   6   4       21.57       21.78      1.29 o 
   4   6   4     1230.47     1208.97     34.81 o 
   5   6   4       32.41       26.97      2.83 o 
   6   6   4      299.02      292.64     10.96 o 
   7   6   4        0.78        1.16      0.85 o 
   8   6   4       39.03       31.17      3.75 o 
  -4   7   4        1.13        0.47      0.87 o 
  -3   7   4      283.91      290.61      9.79 o 
  -2   7   4      134.91      131.44      4.72 o 
  -1   7   4        8.82        9.47      1.03 o 
   0   7   4        7.45        5.61      1.38 o 
   1   7   4      795.79      809.90     23.77 o 
   2   7   4      151.96      148.23      5.38 o 
   3   7   4       12.97       14.39      1.06 o 
   4   7   4       96.49       93.93      3.52 o 
   5   7   4      260.95      269.12      9.82 o 
   6   7   4       17.78       21.65      1.96 o 
   7   7   4        6.16        6.30      1.81 o 
  -3   8   4       36.60       36.81      4.33 o 
  -2   8   4       47.37       45.83      3.49 o 
  -1   8   4      438.81      428.53     32.03 o 
   0   8   4      175.24      156.16      8.39 o 
   1   8   4      164.10      183.21      8.14 o 
   2   8   4      302.32      283.49     17.50 o 
   3   8   4      514.06      498.33     20.77 o 
   4   8   4       18.07       18.47      1.60 o 
   5   8   4       23.08       28.90      2.97 o 
   6   8   4        3.00        2.17      0.88 o 
   7   8   4      125.89      135.87      9.54 o 
  -2   9   4       63.30       59.20      4.50 o 
  -1   9   4        0.54        0.76      1.70 o 
   0   9   4        8.57        6.86      1.66 o 
   2   9   4       42.58       46.24      3.62 o 
   3   9   4       38.81       32.82      3.23 o 
   4   9   4       53.25       55.31      3.77 o 
   5   9   4       55.43       67.59      4.41 o 
   6   9   4       72.39       88.84      8.82 o 
   0  10   4       43.58       45.19      6.04 o 
   1  10   4       26.30       19.40      2.90 o 
   2  10   4       86.86       96.21      6.43 o 
   3  10   4        3.22        0.98      0.95 o 
   4  10   4        0.36       -0.17      0.85 o 
  -2  -7   5       12.89        8.11      1.68 o 
  -5  -6   5       15.60       11.28      2.84 o 
  -4  -6   5       59.93       54.75      4.97 o 
  -3  -6   5      194.03      217.73     16.38 o 
  -2  -6   5       46.86       50.51      2.81 o 
  -1  -6   5       50.68       56.03      3.42 o 
   0  -6   5        2.75        6.21      2.12 o 
   1  -6   5       46.35       60.36      7.11 o 
  -6  -5   5       19.30       24.18      3.21 o 
  -5  -5   5       13.29       13.34      1.49 o 
  -4  -5   5        3.60        3.29      1.26 o 
  -3  -5   5        0.20        4.07      1.99 o 
  -2  -5   5        5.34        6.02      0.80 o 
  -1  -5   5       42.37       42.96      3.27 o 
   0  -5   5       15.98        9.41      2.07 o 
   1  -5   5      102.27      104.47      8.46 o 
   2  -5   5       13.90       11.86      1.52 o 
   3  -5   5      123.43      132.82      6.69 o 
  -6  -4   5      209.21      187.41     14.17 o 
  -5  -4   5       86.24       88.78      4.76 o 
  -4  -4   5      195.52      201.62      8.95 o 
  -3  -4   5       21.80       19.65      1.54 o 
  -2  -4   5       69.03       67.37      2.36 o 
  -1  -4   5        0.01       -0.46      0.50 o 
   0  -4   5      121.43      123.47      8.30 o 
   1  -4   5      182.86      189.49     12.20 o 
   2  -4   5       17.87       16.43      1.15 o 
   3  -4   5        9.86       12.18      1.21 o 
   4  -4   5       39.46       40.02      2.53 o 
  -7  -3   5       10.05        8.37      1.44 o 
  -6  -3   5        0.31        4.88      2.39 o 
  -5  -3   5        3.61        0.09      1.85 o 
  -4  -3   5       65.29       69.19      2.35 o 
  -3  -3   5      253.38      251.57      7.53 o 
  -2  -3   5      378.66      376.37      9.93 o 
  -1  -3   5      106.38      111.23      3.65 o 
   0  -3   5       27.94       23.85      1.21 o 
   1  -3   5     1576.54     1614.05     60.37 o 
   2  -3   5      225.83      238.97     10.31 o 
   3  -3   5        8.62       10.26      1.40 o 
   4  -3   5        0.09        0.71      1.12 o 
   5  -3   5        9.85        8.75      1.09 o 
  -7  -2   5       57.00       59.00      3.54 o 
  -6  -2   5        3.01        4.23      0.89 o 
  -5  -2   5      192.57      193.53     11.58 o 
  -4  -2   5        0.17       -0.05      0.20 o 
  -3  -2   5      153.97      152.85      3.97 o 
  -2  -2   5        9.47       10.10      0.53 o 
  -1  -2   5      117.95      106.79      2.44 o 
   0  -2   5       59.86       57.91      1.87 o 
   1  -2   5        3.07        3.54      0.56 o 
   2  -2   5        3.49        2.70      0.59 o 
   3  -2   5       26.47       27.75      2.70 o 
   4  -2   5       52.66       54.66      2.29 o 
   5  -2   5       93.22       92.56      4.02 o 
   6  -2   5        4.25        4.13      1.25 o 
  -7  -1   5       34.54       31.24      2.09 o 
  -6  -1   5        2.67        0.95      0.67 o 
  -5  -1   5        0.30       -0.56      0.56 o 
  -4  -1   5      173.30      170.64      8.51 o 
  -3  -1   5        0.07        0.61      0.25 o 
  -2  -1   5       88.67       96.85      2.21 o 
  -1  -1   5       60.82       62.02      1.57 o 
   0  -1   5      174.94      162.77      3.91 o 
   1  -1   5       11.23        8.42      0.49 o 
   2  -1   5       10.79       10.67      0.67 o 
   3  -1   5      285.83      282.77      7.43 o 
   4  -1   5        0.21        1.90      0.66 o 
   5  -1   5      172.68      178.61      6.62 o 
   6  -1   5      114.28      118.47      5.76 o 
  -7   0   5        6.29        7.67      0.95 o 
  -6   0   5      176.69      182.01      6.45 o 
  -5   0   5       18.14       20.92      1.71 o 
  -4   0   5       94.11      100.21      3.51 o 
  -3   0   5      161.87      170.60      4.59 o 
  -2   0   5      768.33      736.35     15.37 o 
  -1   0   5        1.47        0.89      0.54 o 
   0   0   5      166.63      169.96      3.38 o 
   1   0   5        0.29        0.86      0.38 o 
   2   0   5      565.28      564.32     11.96 o 
   3   0   5        7.29        7.31      0.55 o 
   4   0   5        8.34        8.33      0.76 o 
   5   0   5       36.76       37.56      1.97 o 
   6   0   5      310.78      317.83     10.75 o 
   7   0   5       52.24       48.82      2.70 o 
  -7   1   5       10.56       10.22      1.29 o 
  -6   1   5      212.24      201.24      8.08 o 
  -5   1   5       55.71       55.14      2.55 o 
  -4   1   5      308.88      296.22      6.75 o 
  -3   1   5      418.51      422.66      9.63 o 
  -2   1   5       69.80       64.73      1.55 o 
  -1   1   5      226.22      222.63      4.21 o 
   0   1   5       93.30       83.62      1.81 o 
   1   1   5        7.73        7.67      0.47 o 
   2   1   5      465.25      464.83      8.98 o 
   3   1   5       22.78       20.55      0.81 o 
   4   1   5      531.00      545.24     11.82 o 
   5   1   5       14.32       12.31      0.90 o 
   6   1   5      163.10      164.33      6.74 o 
   7   1   5       90.14       86.59      4.13 o 
  -7   2   5       67.23       76.79      4.29 o 
  -6   2   5       17.24       14.24      1.28 o 
  -5   2   5        2.11        4.66      0.29 o 
  -4   2   5      242.58      237.12      5.92 o 
  -3   2   5      312.26      307.54      6.12 o 
  -2   2   5       48.41       51.44      1.27 o 
  -1   2   5       50.41       66.25      1.78 o 
   0   2   5      126.86      127.26      3.73 o 
   1   2   5      823.66      835.12     16.47 o 
   2   2   5       31.58       24.91      0.84 o 
   3   2   5      303.00      303.72      6.90 o 
   4   2   5       44.54       42.51      1.45 o 
   5   2   5       35.61       34.39      1.33 o 
   6   2   5       42.16       32.34      1.60 o 
   7   2   5        4.30        5.55      0.92 o 
  -6   3   5       99.98      122.27      5.17 o 
  -5   3   5      166.41      162.83      4.48 o 
  -4   3   5        0.72        1.51      0.34 o 
  -3   3   5       84.25       76.28      1.82 o 
  -2   3   5       27.51       25.60      0.72 o 
  -1   3   5      298.60      294.96      6.22 o 
   0   3   5        1.38        2.52      0.57 o 
   1   3   5       66.93       95.68      2.87 o 
   2   3   5      132.33      128.89      3.64 o 
   3   3   5      104.81       89.92      3.77 o 
   4   3   5       29.74       34.13      1.38 o 
   5   3   5        5.22        3.62      0.73 o 
   6   3   5        7.72        7.20      0.82 o 
   7   3   5      107.62      101.89      7.97 o 
   8   3   5       28.25       24.28      2.40 o 
  -6   4   5       52.48       57.09      3.55 o 
  -5   4   5        3.71        5.98      0.91 o 
  -4   4   5       76.46       77.45      2.42 o 
  -3   4   5        6.53        7.29      0.49 o 
  -2   4   5      680.65      697.03     13.94 o 
  -1   4   5       69.68       73.97      2.15 o 
   0   4   5      514.66      523.89     11.32 o 
   1   4   5      191.53      215.66      4.86 o 
   2   4   5      102.05       82.50      2.30 o 
   3   4   5       59.49       54.00      1.72 o 
   4   4   5       98.90       96.52      2.69 o 
   5   4   5      159.30      163.45      5.66 o 
   6   4   5        0.26        1.13      0.66 o 
   7   4   5       18.37       21.67      1.69 o 
   8   4   5       86.71       97.32      6.72 o 
  -6   5   5       13.86       16.14      1.93 o 
  -5   5   5        6.58        6.27      0.86 o 
  -4   5   5       23.09       22.47      1.06 o 
  -3   5   5      192.36      182.76      4.59 o 
  -2   5   5       67.82       65.74      2.02 o 
  -1   5   5       56.06       56.20      1.95 o 
   0   5   5      115.36      112.42      3.10 o 
   1   5   5       70.38       62.66      1.79 o 
   2   5   5      934.69      871.05     26.73 o 
   3   5   5      157.08      156.09      4.18 o 
   4   5   5      120.05      121.88      3.97 o 
   5   5   5       81.46       76.88      3.90 o 
   6   5   5      325.13      293.55     13.60 o 
   7   5   5       14.80       15.60      1.50 o 
   8   5   5       98.77       96.40     15.88 o 
  -5   6   5       15.56        9.98      2.00 o 
  -4   6   5        0.38        0.69      0.52 o 
  -3   6   5      382.31      394.14     11.25 o 
  -2   6   5        6.96        9.04      0.72 o 
  -1   6   5      375.25      337.49      9.52 o 
   0   6   5       78.03       71.71      2.37 o 
   1   6   5       29.65       26.92      1.22 o 
   2   6   5       74.68       67.09      2.33 o 
   3   6   5       18.13       16.86      1.18 o 
   4   6   5      217.20      216.29      6.32 o 
   5   6   5       64.41       52.65      2.11 o 
   6   6   5        6.90        3.66      1.09 o 
   7   6   5       15.44       19.99      1.80 o 
   8   6   5       33.41       27.44      3.22 o 
  -4   7   5        0.17       -1.73      1.91 o 
  -3   7   5       26.56       27.31      1.83 o 
  -2   7   5       43.57       38.31      2.24 o 
  -1   7   5       54.55       61.60      2.79 o 
   0   7   5       42.77       39.27      2.24 o 
   1   7   5       26.19       20.48      2.30 o 
   2   7   5      135.26      142.04      7.96 o 
   3   7   5      112.79      118.01      4.39 o 
   4   7   5        2.79        4.29      0.78 o 
   5   7   5      131.12      136.05      4.62 o 
   6   7   5        0.28       -0.55      0.56 o 
   7   7   5       20.92       18.21      1.67 o 
  -3   8   5        2.72        5.05      1.01 o 
  -2   8   5        0.93        8.24      1.89 o 
  -1   8   5       50.05       44.48      2.52 o 
   0   8   5       61.11       61.41      3.18 o 
   1   8   5      390.10      376.80     19.98 o 
   2   8   5       30.43       26.95      2.15 o 
   3   8   5      165.62      149.31      5.96 o 
   4   8   5      139.32      146.49      5.97 o 
   5   8   5       43.27       42.45      2.70 o 
   6   8   5       20.62       27.75      2.64 o 
   7   8   5       13.60       12.40      2.74 o 
  -2   9   5       83.72       81.49      5.97 o 
  -1   9   5       17.75       14.08      2.45 o 
   0   9   5       14.93       18.43      2.30 o 
   1   9   5        1.61        2.62      1.67 o 
   2   9   5       51.16       52.00      5.28 o 
   3   9   5        2.99        1.59      2.69 o 
   4   9   5       59.92       60.51      3.88 o 
   5   9   5       75.44       67.13      6.39 o 
   6   9   5      101.16      103.61      7.08 o 
   0  10   5        9.97        8.42      1.44 o 
   1  10   5       29.15       19.23      3.06 o 
   2  10   5       37.97       39.39      3.44 o 
   3  10   5       47.45       43.16      5.52 o 
   4  10   5       34.10       36.91      3.28 o 
   5  10   5       22.62       22.99      4.03 o 
  -3  -6   6       21.38       19.56      2.42 o 
  -2  -6   6        0.34        0.82      1.44 o 
  -1  -6   6       80.14       70.94      8.08 o 
   0  -6   6        3.16        3.56      1.58 o 
  -5  -5   6       52.35       40.31      3.63 o 
  -4  -5   6       27.88       27.22      2.76 o 
  -3  -5   6        1.00        4.16      1.35 o 
  -2  -5   6       84.33       83.30      7.29 o 
  -1  -5   6        4.74        2.53      1.91 o 
   0  -5   6        0.74        3.25      1.04 o 
   1  -5   6        2.85        1.61      2.36 o 
   2  -5   6       29.32       31.18      4.67 o 
  -6  -4   6      181.05      187.47     17.87 o 
  -5  -4   6       17.60       13.34      3.33 o 
  -4  -4   6      105.86      104.78      5.49 o 
  -3  -4   6       24.60       23.37      1.69 o 
  -2  -4   6        4.64        4.05      1.08 o 
  -1  -4   6       46.89       45.71      2.67 o 
   0  -4   6        8.98        5.15      1.42 o 
   1  -4   6        0.81       -0.28      0.71 o 
   2  -4   6       16.33       11.03      1.57 o 
   3  -4   6        1.10        1.39      0.81 o 
  -6  -3   6        0.59        1.97      1.68 o 
  -5  -3   6       54.58       51.09      3.17 o 
  -4  -3   6       21.73       21.03      1.12 o 
  -3  -3   6       15.83       12.15      0.72 o 
  -2  -3   6        4.57        3.85      0.44 o 
  -1  -3   6       81.94       83.08      3.76 o 
   0  -3   6      804.24      833.38     42.55 o 
   1  -3   6        1.79        1.01      1.07 o 
   2  -3   6      101.20       99.97      4.26 o 
   3  -3   6       75.79       74.42      4.16 o 
   4  -3   6       98.23      103.10      5.80 o 
  -6  -2   6        2.38        2.69      0.80 o 
  -5  -2   6      165.33      171.65     10.89 o 
  -4  -2   6        2.49        2.64      0.41 o 
  -3  -2   6       38.71       36.37      1.54 o 
  -2  -2   6      115.66      118.83      3.34 o 
  -1  -2   6        7.62        8.34      0.74 o 
   0  -2   6       60.43       65.52      2.44 o 
   1  -2   6      161.26      170.18      8.38 o 
   2  -2   6       20.08       19.73      1.61 o 
   3  -2   6      110.12      121.03      4.86 o 
   4  -2   6        6.36       10.66      1.22 o 
   5  -2   6      103.02      101.50      4.77 o 
  -7  -1   6        6.18        6.64      1.17 o 
  -6  -1   6      198.13      199.58      7.62 o 
  -5  -1   6       12.31        8.00      1.04 o 
  -4  -1   6      126.30      129.22      3.88 o 
  -3  -1   6       12.98       12.37      0.54 o 
  -2  -1   6      429.17      420.69      9.66 o 
  -1  -1   6       69.70       71.54      1.88 o 
   0  -1   6       76.59       84.03      3.03 o 
   1  -1   6       37.61       38.46      1.28 o 
   2  -1   6       13.11       11.53      0.77 o 
   3  -1   6       10.52        7.88      0.82 o 
   4  -1   6        0.04       -0.15      0.70 o 
   5  -1   6        0.10       -0.32      0.69 o 
   6  -1   6        7.94        6.94      0.97 o 
  -7   0   6       13.58       17.50      1.36 o 
  -6   0   6       45.38       43.04      2.63 o 
  -5   0   6      147.98      152.31      7.22 o 
  -4   0   6       45.63       42.49      1.46 o 
  -3   0   6        7.68        8.33      0.61 o 
  -2   0   6       45.52       42.34      1.45 o 
  -1   0   6        0.46        0.43      0.39 o 
   0   0   6      176.09      173.42      3.90 o 
   1   0   6       59.21       64.21      1.86 o 
   2   0   6      228.45      224.81      5.03 o 
   3   0   6      147.88      152.18      4.83 o 
   4   0   6      250.22      251.42      7.88 o 
   5   0   6       53.85       53.20      2.34 o 
   6   0   6        4.02        5.01      1.06 o 
  -7   1   6       27.49       25.81      1.92 o 
  -6   1   6        3.62        3.97      0.88 o 
  -5   1   6        7.70        6.95      0.70 o 
  -4   1   6      325.87      319.84      7.00 o 
  -3   1   6       10.23       11.73      0.68 o 
  -2   1   6      128.89      131.62      2.85 o 
  -1   1   6      185.58      179.26      3.87 o 
   0   1   6      565.79      580.61     11.89 o 
   1   1   6      395.27      387.51      8.05 o 
   2   1   6       96.48       96.66      2.23 o 
   3   1   6       87.74       95.07      2.59 o 
   4   1   6       28.86       24.15      1.16 o 
   5   1   6       18.12       19.38      0.98 o 
   6   1   6      317.80      303.98     13.69 o 
   7   1   6       22.83       19.74      1.46 o 
  -6   2   6       33.54       29.15      2.00 o 
  -5   2   6      302.19      307.61      9.09 o 
  -4   2   6        0.01       -0.09      0.20 o 
  -3   2   6      211.54      212.29      5.15 o 
  -2   2   6        0.00        0.05      0.18 o 
  -1   2   6      518.23      522.88     11.92 o 
   0   2   6       84.97       89.35      2.02 o 
   1   2   6       36.81       34.97      1.00 o 
   2   2   6       85.49       89.17      2.11 o 
   3   2   6      103.76      101.06      4.34 o 
   4   2   6       80.53       73.29      2.27 o 
   5   2   6      214.30      192.16      5.50 o 
   6   2   6       26.25       28.44      1.59 o 
   7   2   6       80.19       87.50      3.53 o 
  -6   3   6       14.05       17.12      1.94 o 
  -5   3   6        2.83        3.26      0.51 o 
  -4   3   6      635.74      668.31     16.46 o 
  -3   3   6      175.26      177.02      3.73 o 
  -2   3   6       29.23       28.41      1.13 o 
  -1   3   6       60.82       70.05      1.78 o 
   0   3   6     1300.79     1315.96     37.06 o 
   1   3   6      117.87      114.89      2.75 o 
   2   3   6       86.38       87.11      2.23 o 
   3   3   6      352.75      380.72      9.03 o 
   4   3   6      167.37      165.74      5.97 o 
   5   3   6       91.51       99.56      3.29 o 
   6   3   6       11.26       11.43      1.33 o 
   7   3   6       60.79       50.80      2.59 o 
  -6   4   6      157.31      155.58      8.55 o 
  -5   4   6        5.78        5.18      0.92 o 
  -4   4   6      123.38      125.32      3.42 o 
  -3   4   6       15.65       16.32      0.79 o 
  -2   4   6     1247.74     1308.09     33.02 o 
  -1   4   6       45.94       52.13      2.09 o 
   0   4   6      187.80      185.41      4.31 o 
   1   4   6       14.96       12.00      0.68 o 
   2   4   6      200.85      191.32      6.38 o 
   3   4   6       11.44       10.73      0.59 o 
   4   4   6        3.81        3.32      1.15 o 
   5   4   6        1.17        3.45      1.05 o 
   6   4   6      134.78      143.45      5.58 o 
   7   4   6        6.62        9.94      1.33 o 
  -5   5   6       63.26       54.19      4.34 o 
  -4   5   6        6.88        9.54      0.75 o 
  -3   5   6       90.35       86.31      2.40 o 
  -2   5   6      116.72      109.02      3.45 o 
  -1   5   6       83.00       88.13      3.17 o 
   0   5   6       83.44       76.80      2.15 o 
   1   5   6       14.86       14.56      0.81 o 
   2   5   6      407.16      412.40     11.26 o 
   3   5   6       22.10       20.44      1.02 o 
   4   5   6     1077.47     1094.35     29.28 o 
   5   5   6        0.29        0.11      0.59 o 
   6   5   6      295.17      297.23     10.00 o 
   7   5   6        3.45        3.00      0.88 o 
  -5   6   6      200.39      226.41     11.52 o 
  -4   6   6       11.58       12.73      1.27 o 
  -3   6   6      337.57      358.55     11.23 o 
  -2   6   6       63.15       51.25      2.00 o 
  -1   6   6        4.08        4.69      0.63 o 
   0   6   6        0.76        2.62      0.46 o 
   1   6   6      746.10      770.88     23.24 o 
   2   6   6      210.39      194.77      9.28 o 
   3   6   6       13.36       12.31      1.08 o 
   4   6   6      117.16      116.92      3.77 o 
   5   6   6      306.20      312.90     10.97 o 
   6   6   6        2.68        3.44      1.35 o 
   7   6   6       12.74       15.40      1.40 o 
  -4   7   6       60.39       61.93      4.47 o 
  -3   7   6       25.26       28.34      2.10 o 
  -2   7   6       90.41       97.06      4.89 o 
  -1   7   6      513.02      495.69     18.92 o 
   0   7   6      246.47      249.32      8.69 o 
   1   7   6      122.81      121.29      6.00 o 
   2   7   6      621.03      617.19     21.47 o 
   3   7   6      660.33      672.92     25.51 o 
   4   7   6       78.59       75.96      2.96 o 
   5   7   6        8.85        8.15      1.34 o 
   6   7   6       15.98       11.40      1.31 o 
   7   7   6      104.86      112.96      7.23 o 
  -3   8   6        0.03       -0.63      1.47 o 
  -2   8   6      103.95       94.97      5.40 o 
  -1   8   6        3.98        7.50      1.40 o 
   0   8   6       40.09       39.68      2.44 o 
   1   8   6        4.09        3.14      1.27 o 
   2   8   6       94.50       93.26      5.81 o 
   4   8   6       96.44      104.93      5.45 o 
   5   8   6       30.57       31.15      2.02 o 
   6   8   6      127.66      139.14      8.64 o 
   7   8   6        3.58        3.20      1.15 o 
  -2   9   6       51.37       49.99      3.65 o 
  -1   9   6       21.91        9.80      1.49 o 
   0   9   6       54.02       50.90      3.55 o 
   1   9   6       67.12       71.57      4.24 o 
   2   9   6      111.92      107.60      7.63 o 
   3   9   6       25.80       27.57      2.18 o 
   4   9   6        0.72        1.46      1.41 o 
   5   9   6        5.22        3.44      2.74 o 
   6   9   6      135.93      148.42      8.37 o 
   0  10   6        3.60        4.88      2.26 o 
   1  10   6      132.96      143.67     10.22 o 
   2  10   6        7.24        2.07      1.46 o 
   3  10   6       57.82       62.21      4.52 o 
   4  10   6       96.93      120.89     13.17 o 
  -3  -5   7        0.09        0.00      0.93 o 
  -2  -5   7       19.34       19.57      2.20 o 
  -1  -5   7        0.04        1.12      1.83 o 
   0  -5   7       37.96       39.54      3.13 o 
  -5  -4   7        0.53       -0.50      2.50 o 
  -4  -4   7       10.88       15.73      2.31 o 
  -3  -4   7      113.75      120.08      7.36 o 
  -2  -4   7      118.49      108.21      6.65 o 
  -1  -4   7       44.08       50.88      5.14 o 
   0  -4   7        4.62        5.97      1.38 o 
   1  -4   7      695.08      730.48     57.38 o 
   2  -4   7       91.04       86.58      6.12 o 
  -5  -3   7       86.19       86.43      9.22 o 
  -4  -3   7        4.78        4.96      1.19 o 
  -3  -3   7       67.64       70.95      4.12 o 
  -2  -3   7        0.37        0.75      0.66 o 
  -1  -3   7      116.05      119.25      5.45 o 
   0  -3   7       13.17       15.42      1.77 o 
   1  -3   7        0.12        2.75      2.10 o 
   2  -3   7        6.28       10.16      2.05 o 
   3  -3   7       26.49       25.81      2.54 o 
   4  -3   7        5.38        7.02      2.26 o 
  -6  -2   7        0.40        3.73      1.61 o 
  -5  -2   7        9.19        7.32      1.22 o 
  -4  -2   7      120.39      113.59      6.76 o 
  -3  -2   7        0.37        0.41      0.24 o 
  -2  -2   7       62.49       65.05      2.35 o 
  -1  -2   7        7.68        7.49      1.08 o 
   0  -2   7      119.00      125.55      5.71 o 
   1  -2   7        6.47       13.50      1.93 o 
   2  -2   7        1.28        1.81      0.61 o 
   3  -2   7       92.19       86.13      4.13 o 
   4  -2   7        1.86        2.01      0.85 o 
   5  -2   7       85.75       81.55      8.32 o 
  -6  -1   7       96.15      105.49      6.47 o 
  -5  -1   7        0.72        0.03      1.51 o 
  -4  -1   7       31.96       29.65      1.28 o 
  -3  -1   7       27.54       29.56      1.58 o 
  -2  -1   7      319.77      331.99     10.07 o 
  -1  -1   7        0.67        0.09      0.42 o 
   0  -1   7      109.49      106.05      3.68 o 
   1  -1   7        3.43        4.51      0.57 o 
   2  -1   7      250.02      258.75      8.78 o 
   3  -1   7        0.31        0.72      1.50 o 
   4  -1   7        2.84        2.11      1.03 o 
   5  -1   7       35.52       35.44      2.40 o 
  -6   0   7       86.02       74.12      4.84 o 
  -5   0   7       62.91       61.22      3.37 o 
  -4   0   7      195.95      188.54      5.60 o 
  -3   0   7      372.68      378.93      9.55 o 
  -2   0   7       40.08       43.06      1.32 o 
  -1   0   7      212.07      214.59      5.76 o 
   0   0   7       24.72       21.51      1.05 o 
   1   0   7       46.55       47.49      1.50 o 
   2   0   7       91.54       93.55      3.04 o 
   3   0   7       39.81       37.61      1.62 o 
   4   0   7      302.10      301.26      9.80 o 
   5   0   7       13.40       14.93      1.51 o 
   6   0   7       73.20       73.99      4.26 o 
  -6   1   7       14.44        9.31      1.15 o 
  -5   1   7        6.42        9.81      1.11 o 
  -4   1   7      250.85      244.27      7.21 o 
  -3   1   7      280.30      284.69      7.02 o 
  -2   1   7        0.18        0.32      0.33 o 
  -1   1   7        0.22        0.41      0.34 o 
   0   1   7        0.01        1.45      0.64 o 
   1   1   7      462.24      471.30      9.95 o 
   2   1   7       14.79       10.48      0.64 o 
   3   1   7      214.25      222.18      6.07 o 
   4   1   7        9.06       11.11      0.98 o 
   5   1   7       73.53       65.82      2.80 o 
   6   1   7       38.66       33.13      2.32 o 
  -6   2   7      178.56      176.95     12.44 o 
  -5   2   7      111.23      113.36      4.31 o 
  -4   2   7       12.28       12.78      0.86 o 
  -3   2   7      158.72      151.03      4.10 o 
  -2   2   7      106.97      103.35      2.13 o 
  -1   2   7      168.70      161.31      3.32 o 
   0   2   7        0.91        2.03      0.40 o 
   1   2   7       65.94       72.41      1.71 o 
   2   2   7      124.40      121.11      2.92 o 
   3   2   7       76.10       74.35      2.63 o 
   4   2   7       79.81       77.14      2.99 o 
   5   2   7        3.32        2.69      0.81 o 
   6   2   7        2.28       -0.67      0.71 o 
   7   2   7       59.16       51.75      2.89 o 
  -6   3   7       37.54       35.22      2.91 o 
  -5   3   7       19.56       17.11      1.30 o 
  -4   3   7      129.37      127.11      4.48 o 
  -3   3   7        2.04        1.01      0.26 o 
  -2   3   7      475.26      481.90     13.04 o 
  -1   3   7       15.12       12.89      0.69 o 
   0   3   7      446.12      442.11     10.87 o 
   1   3   7       50.98       50.52      2.09 o 
   2   3   7      130.88      131.05      3.00 o 
   3   3   7        5.97        5.13      0.71 o 
   4   3   7       95.52       91.74      3.13 o 
   5   3   7       73.55       68.03      2.85 o 
   6   3   7        2.14        4.00      0.94 o 
   7   3   7        1.78        1.96      0.95 o 
  -5   4   7       23.00       24.07      1.76 o 
  -4   4   7        4.59        5.00      0.58 o 
  -3   4   7       56.50       51.32      2.02 o 
  -2   4   7       46.99       44.78      1.80 o 
  -1   4   7       35.60       35.04      1.44 o 
   0   4   7       62.98       64.24      1.83 o 
   1   4   7      136.54      129.87      3.43 o 
   2   4   7      766.58      716.85     22.14 o 
   3   4   7      222.12      216.40      9.67 o 
   4   4   7       63.82       61.98      5.14 o 
   5   4   7      231.95      237.45      8.92 o 
   6   4   7      257.24      249.75      9.90 o 
   7   4   7       36.20       40.68      3.39 o 
  -5   5   7       13.10       13.16      1.80 o 
  -4   5   7       15.47       25.38      2.04 o 
  -3   5   7      301.01      305.27     10.46 o 
  -2   5   7       56.38       59.46      2.56 o 
  -1   5   7      467.07      453.12     14.85 o 
   0   5   7       77.39       80.92      3.22 o 
   1   5   7       69.48       67.33      2.24 o 
   2   5   7      204.18      192.03      8.15 o 
   3   5   7       22.08       18.82      1.39 o 
   4   5   7      174.23      175.75      5.88 o 
   5   5   7       40.36       31.63      2.08 o 
   6   5   7        1.37        2.97      1.03 o 
   7   5   7       31.03       31.61      2.07 o 
  -4   6   7       16.62       18.63      1.87 o 
  -3   6   7       25.13       18.91      1.69 o 
  -2   6   7       78.03       71.18      3.26 o 
  -1   6   7       27.15       28.21      3.50 o 
   0   6   7      252.71      232.39      6.26 o 
   1   6   7       25.51       20.75      0.86 o 
   2   6   7      206.61      196.40      6.32 o 
   3   6   7       13.62       12.56      1.41 o 
   4   6   7       70.36       78.66      3.28 o 
   5   6   7      102.70      115.26      4.64 o 
   6   6   7        0.35        0.64      0.65 o 
   7   6   7       25.02       26.55      2.06 o 
  -4   7   7        6.94       10.19      2.70 o 
  -3   7   7        5.74        6.97      1.50 o 
  -2   7   7       23.03       30.47      3.66 o 
  -1   7   7       15.63       19.57      2.11 o 
   0   7   7      102.66      102.74      3.77 o 
   1   7   7      203.94      179.28      6.57 o 
   2   7   7        1.50        1.90      0.64 o 
   3   7   7       98.76      101.39      4.13 o 
   4   7   7      176.82      163.04      7.42 o 
   5   7   7       12.13       11.55      1.14 o 
   6   7   7       57.76       56.32      4.39 o 
   7   7   7        4.58        1.66      1.35 o 
  -3   8   7        0.93        3.87      5.17 o 
  -2   8   7       81.88       85.40      8.80 o 
  -1   8   7       64.55       67.55      6.30 o 
   0   8   7       11.03       11.20      2.30 o 
   1   8   7        4.32        3.87      1.50 o 
   2   8   7       39.10       33.28      4.24 o 
   3   8   7       33.93       29.25      3.43 o 
   4   8   7       73.82       78.15      4.05 o 
   5   8   7       53.78       53.61      2.74 o 
   6   8   7      106.71      121.50      5.75 o 
  -1   9   7       18.12       26.94      3.05 o 
   0   9   7        0.64       -0.48      1.13 o 
   1   9   7       63.77       58.51      4.03 o 
   2   9   7       14.33       16.36      1.96 o 
   3   9   7       50.26       53.70      4.41 o 
   4   9   7       17.82       14.18      2.26 o 
   5   9   7       79.50       89.27      4.69 o 
   0  10   7       13.23       17.95      3.37 o 
   1  10   7       25.39       29.78      3.40 o 
   2  10   7       11.98       10.76      2.44 o 
   3  10   7       20.17       21.77      2.11 o 
   4  10   7       42.36       51.42      7.37 o 
  -3  -4   8       14.37       19.59      2.57 o 
  -2  -4   8        0.31        1.37      1.41 o 
  -1  -4   8       28.47       33.39      2.56 o 
   0  -4   8      134.01      124.64      8.02 o 
   1  -4   8        3.78        3.76      1.73 o 
  -4  -3   8        2.23        1.34      1.79 o 
  -3  -3   8        4.26        5.07      2.55 o 
  -2  -3   8       13.46       15.14      1.59 o 
  -1  -3   8        0.31        3.16      1.18 o 
   0  -3   8       30.85       30.39      4.75 o 
   1  -3   8       39.72       42.95      5.11 o 
   2  -3   8        2.05       -1.11      1.11 o 
  -5  -2   8        0.04       -0.49      2.34 o 
  -4  -2   8       69.52       78.49      5.29 o 
  -3  -2   8        0.04        2.55      1.74 o 
  -2  -2   8      179.32      184.25      8.08 o 
  -1  -2   8        5.03        5.67      0.92 o 
   0  -2   8       34.54       31.70      2.07 o 
   1  -2   8        3.32        0.13      1.43 o 
   2  -2   8       11.84       14.28      2.84 o 
   3  -2   8        0.44        0.84      1.77 o 
   4  -2   8        3.54        2.35      1.37 o 
  -5  -1   8      136.35      119.83     10.31 o 
  -4  -1   8        7.34        7.32      1.31 o 
  -3  -1   8       11.64       10.88      1.07 o 
  -2  -1   8        2.36        5.38      1.10 o 
  -1  -1   8        2.67        2.39      0.62 o 
   0  -1   8       28.22       28.35      1.54 o 
   1  -1   8        3.19        4.11      1.14 o 
   2  -1   8       88.53       94.04      3.92 o 
   3  -1   8       73.82       63.37      3.52 o 
   4  -1   8       76.90       77.06      3.79 o 
  -6   0   8        1.03        0.25      1.89 o 
  -5   0   8        0.51        1.68      0.88 o 
  -4   0   8      110.26      110.32      4.97 o 
  -3   0   8        0.17        0.21      0.49 o 
  -2   0   8        7.17        9.08      0.86 o 
  -1   0   8      108.14      101.07      3.32 o 
   0   0   8      181.49      180.00      7.34 o 
   1   0   8      146.18      141.69      8.05 o 
   2   0   8        2.83        2.28      0.63 o 
   3   0   8        3.63        2.12      0.70 o 
   4   0   8        0.05        1.58      0.76 o 
   5   0   8       17.55       15.61      1.63 o 
  -6   1   8       30.15       33.02      4.03 o 
  -5   1   8       75.26       73.30      5.17 o 
  -4   1   8       11.80       12.56      0.92 o 
  -3   1   8      117.13      118.20      3.58 o 
  -2   1   8        5.33        5.13      0.70 o 
  -1   1   8      186.55      195.13      5.55 o 
   0   1   8        0.52        0.53      1.24 o 
   1   1   8       57.89       57.45      2.18 o 
   2   1   8       15.50       16.42      0.94 o 
   3   1   8       34.84       39.33      1.78 o 
   4   1   8       11.58        9.99      0.86 o 
   5   1   8       72.96       74.17      3.34 o 
   6   1   8        6.45        8.31      2.24 o 
  -6   2   8       22.46       25.44      4.24 o 
  -5   2   8        0.11       -0.11      0.89 o 
  -4   2   8      326.77      322.44     12.00 o 
  -3   2   8       44.99       45.52      1.44 o 
  -2   2   8       33.07       30.41      1.01 o 
  -1   2   8       63.25       62.67      1.92 o 
   0   2   8      546.83      561.19     15.14 o 
   1   2   8        8.76        8.43      0.63 o 
   2   2   8       75.62       75.46      2.32 o 
   3   2   8      104.21       96.07      4.23 o 
   4   2   8       85.90       89.01      3.14 o 
   5   2   8       28.52       26.33      1.93 o 
   6   2   8       25.06       27.85      1.88 o 
  -5   3   8        0.07        0.03      0.43 o 
  -4   3   8       68.73       65.02      4.12 o 
  -3   3   8        0.23        0.66      0.44 o 
  -2   3   8      845.52      832.21     36.64 o 
  -1   3   8        0.75        1.35      1.09 o 
   0   3   8      159.87      168.60      6.00 o 
   1   3   8        0.68        0.36      0.37 o 
   2   3   8       62.46       65.49      2.10 o 
   3   3   8       75.71       78.38      2.63 o 
   4   3   8        2.12        2.95      1.03 o 
   5   3   8        3.94        2.63      1.72 o 
   6   3   8       39.00       41.57      2.74 o 
  -5   4   8       40.12       38.35      3.21 o 
  -4   4   8        6.86       10.51      1.84 o 
  -3   4   8       78.78       73.74      4.82 o 
  -2   4   8      126.07      115.85      4.11 o 
  -1   4   8       69.17       70.17      3.13 o 
   0   4   8        4.16        2.93      0.59 o 
   1   4   8        4.89        1.64      0.61 o 
   2   4   8      183.09      177.69      8.36 o 
   3   4   8        6.07        8.08      0.97 o 
   4   4   8      531.78      543.42     26.57 o 
   5   4   8       14.17       12.99      1.46 o 
   6   4   8      202.96      208.73      9.11 o 
   7   4   8        8.27        6.94      1.71 o 
  -5   5   8      167.62      187.14     11.85 o 
  -4   5   8       42.12       41.14      3.83 o 
  -3   5   8      242.23      248.87     10.29 o 
  -2   5   8        7.53        8.70      1.15 o 
  -1   5   8        0.45        0.65      0.53 o 
   0   5   8        1.60        2.08      0.50 o 
   1   5   8      349.26      361.53     11.16 o 
   2   5   8      153.38      145.62      4.68 o 
   3   5   8       12.27       12.68      0.90 o 
   4   5   8       77.64       88.60      3.75 o 
   5   5   8      209.39      205.58      8.54 o 
   6   5   8        1.13        0.27      0.97 o 
   7   5   8       15.86       18.33      1.93 o 
  -4   6   8       88.40      103.72      7.39 o 
  -3   6   8        9.00        9.18      1.51 o 
  -2   6   8       91.72       90.49      4.06 o 
  -1   6   8      343.13      309.90     12.88 o 
   0   6   8      231.08      223.49      8.73 o 
   1   6   8       48.15       39.50      1.50 o 
   2   6   8      661.16      641.50     22.52 o 
   3   6   8      516.69      540.71     17.48 o 
   4   6   8      126.75      130.20      5.03 o 
   5   6   8        0.21        2.09      0.79 o 
   6   6   8       25.99       21.92      2.09 o 
   7   6   8       47.06       48.78      3.60 o 
  -2   7   8      110.33      110.34      6.07 o 
  -1   7   8       25.86       30.58      3.56 o 
   0   7   8       47.94       59.95      3.66 o 
   1   7   8        3.09        2.56      0.47 o 
   2   7   8      108.74      122.42      4.62 o 
   3   7   8        0.63        0.51      0.68 o 
   4   7   8       92.47       97.17      3.98 o 
   5   7   8        3.65        6.63      1.48 o 
   6   7   8      145.03      147.18      7.18 o 
  -2   8   8       22.80       20.45      2.29 o 
  -1   8   8       19.29       13.44      2.45 o 
   0   8   8       39.15       43.32      3.07 o 
   1   8   8       82.32       44.93      4.90 o 
   2   8   8       85.96       83.73      3.79 o 
   3   8   8       60.42       57.31      4.43 o 
   4   8   8        1.75        3.24      0.96 o 
   5   8   8       20.22       24.43      1.87 o 
   6   8   8       97.17       96.92      6.16 o 
  -1   9   8      128.92      124.73      8.48 o 
   0   9   8        0.03       -1.28      1.28 o 
   1   9   8      208.28      215.98     11.96 o 
   2   9   8       27.00       23.04      4.31 o 
   3   9   8       63.31       60.28      3.42 o 
   4   9   8       57.86       64.12      3.80 o 
   5   9   8       19.07       13.81      1.38 o 
   1  10   8       15.84       17.86      2.45 o 
   2  10   8       20.61       41.49      3.79 o 
   3  10   8       53.83       44.42      6.76 o 
  -3  -3   9        0.13       -0.85      1.52 o 
  -2  -3   9       28.08       24.54      2.68 o 
  -1  -3   9        0.01        1.56      0.97 o 
   0  -3   9       59.04       61.18      7.75 o 
   1  -3   9        1.13        3.31      2.07 o 
  -4  -2   9        2.55        7.82      2.53 o 
  -3  -2   9        4.24        4.19      2.70 o 
  -2  -2   9       96.85      111.04     10.78 o 
  -1  -2   9        2.14        2.97      2.87 o 
   0  -2   9       53.82       48.99      3.01 o 
   1  -2   9        4.85        2.04      1.49 o 
   2  -2   9       91.55      106.49      7.26 o 
  -4  -1   9       81.74       88.17      5.09 o 
  -3  -1   9      232.98      239.63     12.73 o 
  -2  -1   9       22.77       23.90      1.85 o 
  -1  -1   9      116.44      122.01      6.35 o 
   0  -1   9        1.54        2.14      0.82 o 
   1  -1   9       52.86       49.58      3.28 o 
   2  -1   9       12.08       11.81      1.63 o 
   3  -1   9       22.56       30.49      3.14 o 
  -5   0   9        4.16        3.12      1.93 o 
  -4   0   9      151.42      149.06     10.01 o 
  -3   0   9      155.21      167.26      9.88 o 
  -2   0   9       10.75        9.78      0.96 o 
  -1   0   9        6.63        8.95      0.75 o 
   0   0   9       22.53       19.84      1.53 o 
   1   0   9      194.42      195.06      7.51 o 
   2   0   9        0.14       -0.73      1.41 o 
   3   0   9      106.36      102.71      5.46 o 
   4   0   9        0.46       -1.22      1.22 o 
  -5   1   9       45.79       35.92      4.61 o 
  -4   1   9       17.37       13.52      1.50 o 
  -3   1   9      145.63      150.72      6.52 o 
  -2   1   9      115.35      115.94      6.28 o 
  -1   1   9       57.92       61.20      2.26 o 
   0   1   9        0.34       -0.13      0.43 o 
   1   1   9       49.64       45.79      2.01 o 
   2   1   9       68.23       62.91      2.20 o 
   3   1   9       29.89       30.31      2.17 o 
   4   1   9       77.40       79.09      4.52 o 
   5   1   9        1.15        1.63      1.30 o 
  -5   2   9       56.22       69.22      5.99 o 
  -4   2   9      116.07      125.59      6.91 o 
  -3   2   9       16.11       15.10      0.93 o 
  -2   2   9      220.77      212.42     11.44 o 
  -1   2   9       98.46       95.87      3.24 o 
   0   2   9      231.61      234.13      6.69 o 
   1   2   9        2.26        1.49      0.26 o 
   2   2   9       84.60       88.79      2.93 o 
   3   2   9        0.00       -0.59      0.63 o 
   4   2   9       45.30       41.42      3.33 o 
   5   2   9       21.79       14.65      1.53 o 
  -5   3   9       28.91       21.86      3.64 o 
  -4   3   9        0.05       -0.79      1.03 o 
  -3   3   9        2.55        1.68      0.58 o 
  -2   3   9       14.26       12.72      0.80 o 
  -1   3   9       13.39       11.31      0.85 o 
   0   3   9       18.30       19.52      1.15 o 
   1   3   9      113.51      109.67      3.30 o 
   2   3   9      377.98      380.81     12.67 o 
   3   3   9      192.44      180.95      7.25 o 
   4   3   9       24.82       26.10      1.83 o 
   5   3   9      265.83      260.70      9.77 o 
   6   3   9      126.70      135.90      6.70 o 
  -5   4   9        7.90       10.10      2.26 o 
  -4   4   9       56.15       55.22      4.64 o 
  -3   4   9      154.17      150.79      7.51 o 
  -2   4   9       98.30       96.70      3.98 o 
  -1   4   9      345.14      325.72      9.23 o 
   0   4   9       43.02       44.42      1.84 o 
   1   4   9       69.75       71.52      2.85 o 
   2   4   9      212.87      215.25      6.75 o 
   3   4   9      101.31      110.34      5.53 o 
   4   4   9       90.13      103.31      4.24 o 
   5   4   9       18.57       13.68      1.84 o 
   6   4   9       16.01       11.73      2.43 o 
  -4   5   9       38.91       27.87      2.62 o 
  -3   5   9        8.06        9.41      1.37 o 
  -2   5   9       80.61       72.15      4.98 o 
  -1   5   9        5.59        3.64      0.74 o 
   0   5   9      390.97      372.18     13.94 o 
   1   5   9       17.31       16.98      1.28 o 
   2   5   9      196.59      210.51      6.72 o 
   3   5   9        6.32        7.72      0.81 o 
   4   5   9      150.45      161.34      6.05 o 
   5   5   9       43.63       36.27      3.45 o 
   6   5   9        1.24        1.09      1.21 o 
  -4   6   9        1.47        2.05      0.97 o 
  -3   6   9       38.42       34.99      2.94 o 
  -2   6   9       46.38       56.62      4.48 o 
  -1   6   9        0.01        0.32      0.57 o 
   0   6   9       92.36       98.61      5.21 o 
   1   6   9       46.35       33.69      2.22 o 
   2   6   9        6.59        7.38      0.73 o 
   3   6   9       23.01       21.02      1.16 o 
   4   6   9      138.53      154.72      7.28 o 
   5   6   9        0.01        0.17      0.88 o 
   6   6   9       66.59       78.26      7.67 o 
  -3   7   9        0.28       -3.10      3.10 o 
  -2   7   9       50.49       53.11      3.83 o 
  -1   7   9      111.10      121.64      6.77 o 
   0   7   9        6.69        8.58      1.41 o 
   1   7   9       29.03       26.22      1.61 o 
   2   7   9       16.26       15.88      1.89 o 
   3   7   9       77.73       69.44      3.92 o 
   4   7   9       50.11       52.19      4.08 o 
   5   7   9       25.03       24.71      4.12 o 
   6   7   9       69.94       69.70      3.96 o 
  -2   8   9       64.79       60.78      4.67 o 
  -1   8   9       27.00       26.45      3.68 o 
   0   8   9       26.99       30.75      2.62 o 
   1   8   9       83.36       56.03      5.54 o 
   2   8   9        0.11        0.73      1.01 o 
   3   8   9       33.90       37.69      2.39 o 
   4   8   9        2.32        3.79      0.82 o 
   5   8   9      128.38      147.56      8.13 o 
   0   9   9        0.81        1.14      1.45 o 
   1   9   9        2.57        2.41      2.10 o 
   2   9   9       40.72       48.18      3.65 o 
   3   9   9       24.27       21.55      2.24 o 
   4   9   9       70.91       84.60      6.84 o 
  -1  -2  10        5.62        4.91      1.61 o 
   0  -2  10        0.52        4.95      1.68 o 
  -3  -1  10        5.41        8.41      2.98 o 
  -2  -1  10        4.67        4.96      1.62 o 
  -1  -1  10       41.26       40.56      2.77 o 
   0  -1  10       45.33       46.30      4.12 o 
   1  -1  10       36.03       31.36      3.40 o 
   2  -1  10        4.31        8.25      3.68 o 
  -4   0  10       21.57       19.52      3.30 o 
  -3   0  10       40.32       39.06      5.71 o 
  -2   0  10       12.18       12.73      1.70 o 
  -1   0  10       39.44       39.92      2.38 o 
   0   0  10        6.25        6.53      1.13 o 
   1   0  10       40.00       33.83      2.54 o 
   2   0  10        2.74        1.95      1.03 o 
   3   0  10        7.04        5.29      1.69 o 
  -4   1  10      101.04       92.02      8.77 o 
  -3   1  10        1.26       -2.29      2.29 o 
  -2   1  10       16.12       17.69      1.80 o 
  -1   1  10       50.97       39.77      6.64 o 
   0   1  10      163.51      158.66      7.12 o 
   1   1  10        2.28        3.74      0.89 o 
   2   1  10       43.95       45.99      2.70 o 
   3   1  10       16.65       15.35      1.40 o 
   4   1  10       34.93       42.22      3.26 o 
  -4   2  10       18.73       17.23      2.05 o 
  -3   2  10        1.54        1.08      0.88 o 
  -2   2  10      377.53      403.45     16.62 o 
  -1   2  10        4.99        7.00      0.99 o 
   0   2  10       87.25       90.74      5.38 o 
   1   2  10        8.23        5.85      0.88 o 
   2   2  10        6.91        5.24      0.89 o 
   3   2  10      107.70      103.07      6.37 o 
   4   2  10        0.08        1.73      1.21 o 
  -4   3  10        2.47        1.61      0.65 o 
  -3   3  10       35.85       32.13      2.24 o 
  -2   3  10       95.69       93.69      4.26 o 
  -1   3  10       30.79       27.61      1.85 o 
   0   3  10       10.98       10.10      1.16 o 
   1   3  10       26.59       27.65      1.69 o 
   2   3  10       46.08       46.78      2.16 o 
   3   3  10        0.05       -0.23      0.71 o 
   4   3  10      148.38      140.41      5.39 o 
   5   3  10       28.09       27.39      1.91 o 
  -4   4  10       48.27       46.39      6.10 o 
  -3   4  10      104.63      118.93     12.39 o 
  -2   4  10        1.51        1.25      0.76 o 
  -1   4  10        0.47        1.19      0.82 o 
   0   4  10        6.82        8.41      1.18 o 
   1   4  10       72.54       77.48      4.56 o 
   2   4  10       64.42       61.19      3.02 o 
   3   4  10       14.03       13.87      1.58 o 
   4   4  10       30.19       18.97      3.90 o 
   5   4  10       83.13       88.49      4.48 o 
  -3   5  10        1.25        0.71      1.10 o 
  -2   5  10       50.48       54.33      4.57 o 
  -1   5  10      123.36      127.80      5.69 o 
   0   5  10      141.53      146.03      6.43 o 
   1   5  10        6.44        5.26      0.78 o 
   2   5  10      417.95      425.49     14.35 o 
   3   5  10      254.10      258.28      9.17 o 
   4   5  10      105.02      106.17      8.28 o 
   5   5  10        2.49       -0.22      1.03 o 
  -3   6  10       16.28       14.67      2.06 o 
  -2   6  10       76.97       83.08      5.52 o 
  -1   6  10       49.08       63.93      3.83 o 
   0   6  10       20.89       17.94      2.09 o 
   1   6  10        0.10       -0.01      0.88 o 
   2   6  10       64.45       71.17      3.44 o 
   3   6  10        2.34        3.30      1.11 o 
   4   6  10       48.48       51.35      3.92 o 
   5   6  10        2.06        2.71      0.95 o 
  -2   7  10        0.93       -1.18      1.45 o 
  -1   7  10        8.14        3.80      0.92 o 
   0   7  10       14.50       20.60      2.23 o 
   1   7  10       51.25       51.64      3.82 o 
   2   7  10       34.24       34.34      2.56 o 
   3   7  10       69.07       81.65      4.89 o 
   4   7  10        2.93        5.36      0.95 o 
   5   7  10       26.87       28.59      2.08 o 
  -1   8  10       61.78       63.31      4.13 o 
   0   8  10        5.38        9.44      1.55 o 
   1   8  10      199.98      225.86     11.89 o 
   2   8  10       33.02       33.99      3.35 o 
   3   8  10       37.90       26.00      4.07 o 
   4   8  10       15.51       19.15      4.72 o 
   1   9  10        0.85       -0.90      1.09 o 
   2   9  10       37.98       38.19      4.40 o 
   3   9  10       20.02       19.29      4.13 o 
  -2   0  11       65.79       60.94      4.85 o 
  -1   0  11       13.69        9.95      2.58 o 
   0   0  11        0.66        0.74      1.57 o 
   1   0  11       33.20       26.72      4.22 o 
  -3   1  11       17.70       19.77      2.55 o 
  -2   1  11       73.73       81.36      5.25 o 
  -1   1  11      115.74      133.59      7.19 o 
   0   1  11       83.46       83.35      5.77 o 
   1   1  11        1.94        1.15      0.96 o 
   2   1  11       31.68       40.04      3.32 o 
  -3   2  11        2.27       -0.07      2.47 o 
  -2   2  11        1.09        3.48      1.94 o 
  -1   2  11        5.72        5.49      0.98 o 
   0   2  11        2.27        2.46      1.01 o 
   1   2  11       52.46       46.89      2.77 o 
   2   2  11      129.85      127.66      6.65 o 
   3   2  11      111.98      110.02      6.84 o 
  -3   3  11       53.40       47.10      3.48 o 
  -2   3  11       87.44       90.08      5.90 o 
  -1   3  11      163.08      174.22      8.39 o 
   0   3  11       16.72       19.77      1.96 o 
   1   3  11       38.54       40.13      2.66 o 
   2   3  11      130.54      130.76      5.91 o 
   3   3  11      109.10      107.22      5.09 o 
   4   3  11       36.46       35.48      3.06 o 
  -3   4  11        0.00       -0.38      1.03 o 
  -2   4  11       53.40       50.95      5.94 o 
  -1   4  11        0.03        1.39      0.92 o 
   0   4  11      312.55      328.91     14.26 o 
   1   4  11       11.05        9.15      1.39 o 
   2   4  11      126.13      137.97      6.40 o 
   3   4  11       31.69       25.69      1.93 o 
   4   4  11      152.85      154.61      8.19 o 
  -2   5  11       36.36       45.80      7.42 o 
  -1   5  11        6.52        4.24      1.23 o 
   0   5  11       47.17       46.63      2.52 o 
   1   5  11        1.97        1.86      0.82 o 
   2   5  11       15.05       13.42      1.81 o 
   3   5  11        0.34        1.86      1.49 o 
   4   5  11       70.88       74.37      5.08 o 
  -2   6  11       18.50       20.67      2.74 o 
  -1   6  11      104.19      110.27      6.13 o 
   0   6  11        2.99        6.30      1.47 o 
   1   6  11       48.61       51.81      2.80 o 
   2   6  11        3.45        0.67      0.70 o 
   3   6  11       85.00       86.32      5.18 o 
   4   6  11       16.64       12.65      2.60 o 
  -1   7  11       23.97       30.93      2.63 o 
   0   7  11       55.99       61.89      6.02 o 
   1   7  11       66.78       60.39      3.89 o 
   2   7  11       16.94       12.54      1.59 o 
   3   7  11       15.51       16.99      2.01 o 
   4   7  11        0.67       -0.68      0.92 o 
   0   8  11        3.75        5.78      1.60 o 
   1   8  11        4.59       11.35      1.81 o 
   2   8  11       55.00       61.61      5.09 o 
   3   8  11       13.34       18.25      2.06 o 
  -1   2  12        7.25        3.91      2.51 o 
   0   2  12       29.80       34.76      2.74 o 
   1   2  12       26.52       30.63      2.59 o 
  -1   3  12        2.60        2.61      2.38 o 
   0   3  12        7.09        8.30      1.77 o 
   1   3  12        1.51        5.72      1.33 o 
   2   3  12       18.37       15.75      2.02 o 
  -1   4  12       21.33       18.69      2.02 o 
   0   4  12       58.11       63.79      3.76 o 
   1   4  12        0.22        0.37      0.82 o 
   2   4  12      179.30      185.38      8.53 o 
  -1   5  12       50.15       53.20      6.75 o 
   0   5  12        1.66        3.54      0.86 o 
   1   5  12        0.99        3.03      0.92 o 
   2   5  12       16.85       18.43      2.03 o 
   3   5  12        5.77        3.97      1.73 o 
   0   6  12        1.35        2.37      0.87 o 
   1   6  12       14.91       15.12      1.87 o 
   2   6  12        4.72        5.84      1.61 o 
                                                 
